# Supplementary material for: Genetic analysis of phytoene synthase 1 (Psy1) gene function and regulation in common wheat
Source: BMC Plant Biol. 2016 Oct 21;16:228. doi: 10.1186/s12870-016-0916-z (PMC5073469; doi:10.1186/s12870-016-0916-z)
Supplement: Additional file 7: Table S7. — Details of the differentially expressed genes (DEGs) consistent in all three transgenic lines. (XLSX 82.6 kb) [file 12870_2016_916_MOESM7_ESM.xlsx]

## Sheet: Table S7
Additional file 7: Table S7 Details of the differentially expressed genes (DEGs) consistent in all three transgenic lines.
		273-2A				275-3A				279-1A
Gene ID	Gene Length	log2 Ratio(273-2A/CK)	Up-Down-Regulation(273-2A/CK)	P-value	FDR	log2 Ratio(275-3A/CK)	Up-Down-Regulation(275-3A/CK)	P-value	FDR	log2 Ratio(279-1A/CK)	Up-Down-Regulation(279-1A/CK)	P-value	FDR	KEGG Orthology	GO Cell Component	GO Molecular Function	GO Biological Process	Blast annotation
Traes_1AL_2E2D0EC11	423	1.17012	Up	4.35e-12	8.62e-10	1.37035	Up	9.74e-18	3.64e-15	1.75895	Up	1.8e-31	1.13e-28	-	-	-	-	gi|475616049|gb|EMT29638.1|/8.44535e-18/hypothetical protein F775_43830 [Aegilops tauschii]
Traes_1AL_4F38F3938	1896	2.14108	Up	1.13e-07	1.06e-05	1.87945	Up	4.91e-06	0.000281824	1.88224	Up	7.75e-06	0.000403991	K02541|1|0.0|1100|bdi:100823461|minichromosome maintenance protein 3	GO:0043231//intracellular membrane-bounded organelle	GO:0003676//nucleic acid binding;GO:0016462//pyrophosphatase activity;GO:0032559	GO:0006259//DNA metabolic process	gi|473860420|gb|EMS47500.1|/0/DNA replication licensing factor MCM3-like protein 1 [Triticum urartu]
Traes_1AL_52E56C8D3	1230	1.18847	Up	9.13e-11	1.56e-08	1.14579	Up	2.67e-10	4.06e-08	1.07268	Up	6.73e-09	7.84e-07	K02133|1|0.0|754|bdi:100843462|F-type H+-transporting ATPase subunit beta [EC:3.6.3.14]	GO:0033178//proton-transporting two-sector ATPase complex, catalytic domain;GO:0005753//mitochondrial proton-transporting ATP synthase complex	GO:0019829//cation-transporting ATPase activity;GO:0015078//hydrogen ion transmembrane transporter activity;GO:0032559;GO:0015662//ATPase activity, coupled to transmembrane movement of ions, phosphorylative mechanism	GO:0015988//energy coupled proton transmembrane transport, against electrochemical gradient;GO:0009207;GO:0015986//ATP synthesis coupled proton transport	gi|525291|emb|CAA52636.1|/0/ATP synthase beta subunit [Triticum aestivum]
Traes_1AL_53AECCCE1	1803	12.9476	Up	4.77e-07	3.7e-05	12.6234	Up	8.48e-06	0.000450094	12.6303	Up	6.52e-06	0.000346972	K08869|1|0.0|868|ath:AT1G79600|aarF domain-containing kinase	-	GO:0016301//kinase activity;GO:0032559	GO:0006464//cellular protein modification process	gi|326527681|dbj|BAK08115.1|/0/predicted protein [Hordeum vulgare subsp. vulgare]
Traes_1AL_629D67563	432	1.11279	Up	4.97e-10	7.4e-08	1.32155	Up	6.13e-15	1.74e-12	1.46538	Up	1.22e-18	4.16e-16	K02962|1|5e-69|257|bdi:100846322|small subunit ribosomal protein S17e	GO:0030529//ribonucleoprotein complex	GO:0005198//structural molecule activity	GO:0010467//gene expression	gi|474389635|gb|EMS65249.1|/3.33794e-75/40S ribosomal protein S17-4 [Triticum urartu]
Traes_1AL_75F9151A0	315	2.84474	Up	6.9e-07	5.16e-05	3.28455	Up	3.32e-10	5.02e-08	3.21251	Up	1.94e-09	2.49e-07	K02903|1|1e-49|192|bdi:100823569|large subunit ribosomal protein L28e	GO:0030529//ribonucleoprotein complex	GO:0005198//structural molecule activity	GO:0010467//gene expression	gi|475577483|gb|EMT17819.1|/5.69827e-54/60S ribosomal protein L28-1 [Aegilops tauschii]
Traes_1AL_8EF2B803D	1593	1.2381	Up	1.74e-07	1.55e-05	1.04478	Up	1.42e-05	0.000693462	1.55098	Up	2.42e-12	4.61e-10	K00600|1|0.0|802|bdi:100825645|glycine hydroxymethyltransferase [EC:2.1.2.1]	GO:0043231//intracellular membrane-bounded organelle	GO:0016742//hydroxymethyl-, formyl- and related transferase activity;GO:0048037//cofactor binding	GO:0009069//serine family amino acid metabolic process;GO:0006730//one-carbon metabolic process	gi|326494968|dbj|BAJ85579.1|/0/predicted protein [Hordeum vulgare subsp. vulgare]
Traes_1AL_C42DE440F	432	1.39992	Up	1.07e-06	7.55e-05	1.74854	Up	4.11e-11	7.27e-09	1.4276	Up	4.62e-07	3.52e-05	K02695|1|6e-46|180|osa:4339593|photosystem I subunit VI	GO:0009507//chloroplast;GO:0009522//photosystem I	-	-	gi|475583817|gb|EMT19581.1|/3.14603e-49/Photosystem I reaction center subunit VI, chloroplastic [Aegilops tauschii]
Traes_1AL_C8971FBEE	1854	1.45943	Up	5.3e-08	5.34e-06	1.18957	Up	1.84e-05	0.000857751	1.71692	Up	2.2e-11	3.7e-09	K03251|1|0.0|580|bdi:100829584|translation initiation factor 3 subunit D	-	-	GO:0006412//translation	gi|326533418|dbj|BAJ93681.1|/0/predicted protein [Hordeum vulgare subsp. vulgare]
Traes_1AL_D2049E4A2	966	1.06771	Up	1.04e-43	8.98e-41	1.09596	Up	4.77e-48	6.74e-45	1.22647	Up	1.51e-61	2.34e-58	K00025|1|1e-163|573|zma:542598|malate dehydrogenase [EC:1.1.1.37]	GO:0044424	GO:0016615//malate dehydrogenase activity	GO:0009060//aerobic respiration;GO:0005975//carbohydrate metabolic process;GO:0043648//dicarboxylic acid metabolic process	gi|49343245|gb|AAT64932.1|/2.3761e-172/cytosolic malate dehydrogenase [Triticum aestivum]
Traes_1AL_D6A532C66	1428	1.04747	Up	2.11e-05	0.00095815	1.17775	Up	7.28e-07	5.55e-05	1.28691	Up	3.87e-08	3.88e-06	K01940|1|0.0|801|bdi:100844015|argininosuccinate synthase [EC:6.3.4.5]	GO:0044424	GO:0016879//ligase activity, forming carbon-nitrogen bonds;GO:0032559	GO:0006525//arginine metabolic process	gi|475619902|gb|EMT30918.1|/0/Argininosuccinate synthase, chloroplastic [Aegilops tauschii]
Traes_1AL_FBEE851D3	981	1.06598	Up	1.18e-07	1.09e-05	1.06738	Up	7.02e-08	7.03e-06	1.12423	Up	1.17e-08	1.33e-06	K02136|1|2e-163|572|bdi:100834028|F-type H+-transporting ATPase subunit gamma [EC:3.6.3.14]	GO:0043231//intracellular membrane-bounded organelle;GO:0033178//proton-transporting two-sector ATPase complex, catalytic domain	GO:0015078//hydrogen ion transmembrane transporter activity;GO:0019829//cation-transporting ATPase activity;GO:0032559	GO:0006818//hydrogen transport;GO:0006754//ATP biosynthetic process	gi|326510121|dbj|BAJ87277.1|/9.92106e-166/predicted protein [Hordeum vulgare subsp. vulgare]
Traes_1AS_693A87F03	714	1.1712	Up	9.69e-16	2.75e-13	1.34189	Up	4.74e-22	2.41e-19	1.27327	Up	2.96e-19	1.04e-16	K02866|1|5e-121|431|bdi:100824907|large subunit ribosomal protein L10e	GO:0030529//ribonucleoprotein complex	GO:0005198//structural molecule activity	GO:0010467//gene expression	gi|475595856|gb|EMT23183.1|/1.86373e-124/60S ribosomal protein L10-2 [Aegilops tauschii]
Traes_1AS_A29124227	762	1.11988	Up	4.4e-07	3.49e-05	1.36598	Up	5.18e-11	8.94e-09	1.33629	Up	2.09e-10	3.01e-08	-	-	-	-	gi|475471896|gb|EMT02433.1|/1.42206e-96/hypothetical protein F775_29174 [Aegilops tauschii]
Traes_1AS_C7E294E15	2055	1.4728	Up	1.78e-21	7.72e-19	1.30992	Up	5.75e-17	2.04e-14	1.02183	Up	8.35e-10	1.13e-07	K03283|1|0.0|1018|osa:4351875|heat shock 70kDa protein 1/8	-	GO:0016628//oxidoreductase activity, acting on the CH-CH group of donors, NAD or NADP as acceptor;GO:0005515//protein binding;GO:0032559	GO:0044267//cellular protein metabolic process;GO:0050896//response to stimulus	gi|475565760|gb|EMT14862.1|/0/Stromal 70 kDa heat shock-related protein, chloroplastic [Aegilops tauschii]
Traes_1AS_E58B0B23A	744	1.20234	Up	1.07e-19	4e-17	1.04169	Up	6.48e-15	1.8e-12	1.10263	Up	1.27e-16	3.68e-14	K02987|1|2e-122|436|bdi:100846406|small subunit ribosomal protein S4e	GO:0030529//ribonucleoprotein complex	GO:0003723//RNA binding;GO:0005198//structural molecule activity	GO:0010467//gene expression	gi|473930078|gb|EMS49926.1|/8.42756e-123/40S ribosomal protein S4 [Triticum urartu]
Traes_1AS_E774FAB9E	465	1.16848	Up	2.11e-05	0.000958584	1.16395	Up	1.68e-05	0.000793384	2.20896	Up	2.82e-22	1.22e-19	K11251|1|4e-43|171|zma:100501984|histone H2A	GO:0000785//chromatin;GO:0043231//intracellular membrane-bounded organelle	GO:0003676//nucleic acid binding	GO:0034728//nucleosome organization	gi|121974|sp|P02276.1|H2A2_WHEAT/4.49552e-46/RecName: Full=Histone H2A.2.1 [Triticum aestivum]
Traes_1BL_2101C49BD	408	1.78659	Up	1.78e-10	2.88e-08	2.21312	Up	5.2e-18	2.03e-15	2.09194	Up	2.23e-15	5.78e-13	-	-	-	-	gi|475616049|gb|EMT29638.1|/8.91398e-07/hypothetical protein F775_43830 [Aegilops tauschii]
Traes_1BL_34814DE4A	1053	1.50312	Up	1.89e-23	9.24e-21	1.79134	Up	4.72e-37	4.93e-34	1.64994	Up	9.46e-30	5.61e-27	K00025|1|2e-164|576|zma:542598|malate dehydrogenase [EC:1.1.1.37]	GO:0044424	GO:0016615//malate dehydrogenase activity	GO:0009060//aerobic respiration;GO:0005975//carbohydrate metabolic process;GO:0043648//dicarboxylic acid metabolic process	gi|49343245|gb|AAT64932.1|/9.32168e-173/cytosolic malate dehydrogenase [Triticum aestivum]
Traes_1BL_7479183FB	2607	2.80455	Up	4.23e-08	4.35e-06	2.72811	Up	9.82e-08	9.47e-06	3.04826	Up	3.85e-10	5.37e-08	K14293|1|0.0|1587|bdi:100829120|importin subunit beta-1	-	GO:0022892	GO:0015031//protein transport	gi|475603652|gb|EMT25491.1|/0/Importin subunit beta-1 [Aegilops tauschii]
Traes_1BL_7C9EC3E70	2475	-1.31327	Down	3.5e-06	0.000208942	-1.2482	Down	4.23e-06	0.000252953	-2.52193	Down	9.21e-13	1.86e-10	K10798|1|1e-100|365|gmx:100815900|poly [ADP-ribose] polymerase [EC:2.4.2.30]	GO:0005622//intracellular	GO:0016491//oxidoreductase activity	GO:0008152//metabolic process	gi|474302145|gb|EMS61650.1|/0/Poly [ADP-ribose] polymerase 3 [Triticum urartu]
Traes_1BL_A33363CE9	582	-15.7521	Down	1.69e-15	4.55e-13	-15.7521	Down	1.36e-16	4.57e-14	-15.7521	Down	1.4e-15	3.69e-13	-	-	GO:0005488	-	gi|475574995|gb|EMT17137.1|/1.02329e-83/hypothetical protein F775_29593 [Aegilops tauschii]
Traes_1BL_FE986890F	636	1.47138	Up	6.51e-13	1.44e-10	1.48429	Up	1.92e-13	4.61e-11	1.24609	Up	4.76e-09	5.75e-07	K00053|1|1e-91|280|bdi:100833488|ketol-acid reductoisomerase [EC:1.1.1.86]	GO:0043231//intracellular membrane-bounded organelle	GO:0043169//cation binding;GO:0016616//oxidoreductase activity, acting on the CH-OH group of donors, NAD or NADP as acceptor;GO:0048037//cofactor binding	GO:0008652//cellular amino acid biosynthetic process	gi|475554432|gb|EMT12226.1|/1.77662e-91/Ketol-acid reductoisomerase, chloroplastic [Aegilops tauschii]
Traes_1BS_2DB0A0050	177	2.14543	Up	1.29e-09	1.78e-07	1.9088	Up	1.61e-07	1.48e-05	2.5996	Up	6.07e-16	1.66e-13	K02947|1|3e-21|98.2|bdi:100830752|small subunit ribosomal protein S10e	GO:0030529//ribonucleoprotein complex	-	-	gi|357148944|ref|XP_003574946.1|/9.05636e-20/PREDICTED: 40S ribosomal protein S10-like [Brachypodium distachyon]
Traes_1BS_61A7400EE	468	1.23709	Up	1.51e-23	7.46e-21	1.44722	Up	3.42e-35	3.17e-32	1.07806	Up	1.1e-17	3.5e-15	K02977|1|9e-65|243|bdi:100824378|small subunit ribosomal protein S27Ae	GO:0043231//intracellular membrane-bounded organelle;GO:0030529//ribonucleoprotein complex	GO:0043169//cation binding;GO:0005198//structural molecule activity	GO:0010467//gene expression	gi|302595830|sp|P0CG86.1|RS271_HORVU/8.125e-64/RecName: Full=Ubiquitin-40S ribosomal protein S27a; Contains: RecName: Full=Ubiquitin; Contains: RecName: Full=40S ribosomal protein S27a; Flags: Precursor [Hordeum vulgare]
Traes_1DL_652FCD122	828	-5.03547	Down	2.74e-08	2.92e-06	-14.24	Down	7.34e-09	8.84e-07	-14.24	Down	2.48e-08	2.61e-06	K12886|1|6e-79|291|zma:100193713|heterogeneous nuclear ribonucleoprotein K;K13162|2|3e-13|73.9|gmx:100786076|poly(rC)-binding protein 2/3/4	-	-	-	gi|475556779|gb|EMT12700.1|/6.88811e-119/KH domain-containing protein [Aegilops tauschii]
Traes_1DL_67E7C6FBD	411	3.35474	Up	2.21e-06	0.000142929	3.77603	Up	7.14e-09	8.64e-07	3.69487	Up	2.44e-08	2.57e-06	K14753|1|3e-70|261|bdi:100836449|guanine nucleotide-binding protein subunit beta-2-like 1 protein	-	-	-	gi|474022535|gb|EMS52917.1|/4.46801e-75/Guanine nucleotide-binding protein subunit beta-like protein B [Triticum urartu]
Traes_1DL_69D4A3E8B	1185	1.24444	Up	9.09e-08	8.7e-06	1.53447	Up	1.23e-12	2.63e-10	1.16822	Up	5.87e-07	4.29e-05	K01265|1|1e-90|331|olu:OSTLU_28526|methionyl aminopeptidase [EC:3.4.11.18]	-	GO:0008238//exopeptidase activity;GO:0008237//metallopeptidase activity	GO:0019538//protein metabolic process	gi|301508493|gb|ADK78215.1|/0/methionine aminopeptiase [Hordeum vulgare]
Traes_1DL_70DF7FB5B	585	15.3261	Up	6.54e-11	1.14e-08	15.7719	Up	5.22e-15	1.51e-12	15.983	Up	3.69e-17	1.1e-14	-	-	GO:0005488	-	gi|475574995|gb|EMT17137.1|/2.73079e-84/hypothetical protein F775_29593 [Aegilops tauschii]
Traes_1DL_77A0F46E8	195	1.74626	Up	3.51e-08	3.71e-06	2.02097	Up	1.24e-11	2.39e-09	2.20049	Up	5.31e-14	1.27e-11	K08912|1|4e-32|134|bdi:100828241|light-harvesting complex II chlorophyll a/b binding protein 1	-	-	-	gi|474413349|gb|EMS67018.1|/1.52298e-30/Chlorophyll a-b binding protein 25, chloroplastic [Triticum urartu]
Traes_1DL_8B2DB7951	456	1.36877	Up	9.71e-19	3.37e-16	1.43072	Up	1.45e-21	7.19e-19	1.54743	Up	1.71e-25	8.64e-23	K00940|1|2e-78|288|bdi:100825022|nucleoside-diphosphate kinase [EC:2.7.4.6]	GO:0044424	GO:0043169//cation binding;GO:0016776//phosphotransferase activity, phosphate group as acceptor;GO:0032559	GO:0009209;GO:0006796//phosphate-containing compound metabolic process;GO:0009206;GO:0007602//phototransduction;GO:0009132//nucleoside diphosphate metabolic process	gi|475549973|gb|EMT11366.1|/2.02802e-80/Nucleoside diphosphate kinase 1 [Aegilops tauschii]
Traes_1DL_8EFC66733	621	1.23459	Up	5.83e-06	0.000323989	1.56711	Up	6.63e-10	9.46e-08	1.69917	Up	9.93e-12	1.76e-09	K02930|1|2e-98|355|bdi:100845116|large subunit ribosomal protein L4e	GO:0030529//ribonucleoprotein complex	GO:0005198//structural molecule activity	GO:0010467//gene expression	gi|475615682|gb|EMT29528.1|/3.93987e-103/hypothetical protein F775_43735 [Aegilops tauschii]
Traes_1DL_C4BCF25A2	966	1.2395	Up	3.18e-48	2.97e-45	1.34484	Up	1.12e-60	2.33e-57	1.33228	Up	2.48e-58	3.55e-55	K00025|1|4e-164|575|zma:542598|malate dehydrogenase [EC:1.1.1.37]	GO:0016020//membrane;GO:0044424	GO:0016615//malate dehydrogenase activity	GO:0009060//aerobic respiration;GO:0043648//dicarboxylic acid metabolic process;GO:0006007//glucose catabolic process	gi|475581489|gb|EMT18841.1|/4.05302e-172/Malate dehydrogenase, cytoplasmic [Aegilops tauschii]
Traes_1DL_FAD0D6B221	417	2.42236	Up	8.06e-07	5.85e-05	2.44498	Up	3.98e-07	3.24e-05	2.46508	Up	5.55e-07	4.09e-05	K03251|1|1e-57|219|osa:4339634|translation initiation factor 3 subunit D	-	-	GO:0006412//translation	gi|475549282|gb|EMT11235.1|/1.13357e-62/Eukaryotic translation initiation factor 3 subunit D [Aegilops tauschii]
Traes_1DS_ACF9E82D8	909	2.0226	Up	1.61e-11	2.98e-09	1.81169	Up	4.01e-09	5.05e-07	1.76826	Up	1.29e-08	1.43e-06	K15104|1|5e-158|555|bdi:100821499|solute carrier family 25 (mitochondrial oxoglutarate transporter), member 11	GO:0019866//organelle inner membrane;GO:0031224//intrinsic component of membrane	-	GO:0006810//transport	gi|474177139|gb|EMS57791.1|/1.07528e-163/hypothetical protein TRIUR3_24084 [Triticum urartu]
Traes_1DS_EF07A3CBD	2298	1.29288	Up	3.09e-20	1.24e-17	1.31655	Up	7.93e-22	4e-19	1.71241	Up	2.64e-40	2.49e-37	K01507|1|0.0|1161|zma:100286099|inorganic pyrophosphatase [EC:3.6.1.1]	GO:0016021//integral component of membrane;GO:0031410//cytoplasmic vesicle	GO:0046872//metal ion binding;GO:0015405;GO:0016462//pyrophosphatase activity	GO:0006818//hydrogen transport	gi|326500296|dbj|BAK06237.1|/0/predicted protein [Hordeum vulgare subsp. vulgare]
Traes_1DS_FB0573101	435	2.16827	Up	6.4e-09	7.83e-07	1.70272	Up	2.13e-05	0.000970295	3.00856	Up	3.42e-21	1.37e-18	-	GO:0031410//cytoplasmic vesicle	GO:0030414//peptidase inhibitor activity	-	gi|162319708|gb|ABX84380.1|/2.40176e-44/Bowman-Birk trypsin inhibitor-like protein [Triticum aestivum]
Traes_2AL_0A039E562	780	1.4611	Up	6.9e-13	1.51e-10	1.65839	Up	9.73e-18	3.66e-15	1.43874	Up	1.06e-12	2.13e-10	K02717|1|1e-104|377|bdi:100827919|photosystem II oxygen-evolving enhancer protein 2	GO:0009523//photosystem II;GO:0009534//chloroplast thylakoid	GO:0046872//metal ion binding	GO:0044237//cellular metabolic process	gi|131394|sp|Q00434.1|PSBP_WHEAT/8.02359e-119/RecName: Full=Oxygen-evolving enhancer protein 2, chloroplastic; Short=OEE2; AltName: Full=23 kDa subunit of oxygen evolving system of photosystem II; AltName: Full=23 kDa thylakoid membrane protein; AltName: Full=OEC 23 kDa subunit; Flags: Precursor [Triticum aestivum]
Traes_2AL_16CF7A3BA	384	1.18557	Up	2.54e-08	2.75e-06	1.69918	Up	4.31e-19	1.78e-16	1.50487	Up	3.56e-14	8.58e-12	K02969|1|2e-65|244|bdi:100838410|small subunit ribosomal protein S20e	GO:0030529//ribonucleoprotein complex	GO:0003676//nucleic acid binding;GO:0005198//structural molecule activity	GO:0010467//gene expression	gi|392976164|gb|AFM95250.1|/2.89564e-66/ribosomal protein S20 [Triticum aestivum]
Traes_2AL_1B2CC9926	669	1.28385	Up	1.17e-14	2.95e-12	1.72046	Up	3.85e-30	2.94e-27	1.26487	Up	2.06e-14	4.98e-12	K02995|1|3e-95|345|bdi:100842054|small subunit ribosomal protein S8e	GO:0030529//ribonucleoprotein complex	GO:0005198//structural molecule activity	GO:0010467//gene expression	gi|474387932|gb|EMS65111.1|/1.00001e-97/40S ribosomal protein S8 [Triticum urartu]
Traes_2AL_1CE68825E	3630	12.3581	Up	2.96e-09	3.87e-07	12.1453	Up	2.34e-08	2.57e-06	12.4014	Up	9.41e-10	1.26e-07	-	-	-	-	gi|475558912|gb|EMT13211.1|/0/hypothetical protein F775_03305 [Aegilops tauschii]
Traes_2AL_264BF03F4	999	1.53553	Up	9.95e-08	9.45e-06	1.67812	Up	9.74e-10	1.34e-07	1.56279	Up	4.03e-08	4.03e-06	K02716|1|3e-168|589|osa:4324479|photosystem II oxygen-evolving enhancer protein 1	GO:0009523//photosystem II;GO:0009534//chloroplast thylakoid	GO:0046872//metal ion binding	GO:0042548//regulation of photosynthesis, light reaction	gi|474352688|gb|EMS63035.1|/0/Oxygen-evolving enhancer protein 1, chloroplastic [Triticum urartu]
Traes_2AL_535042319	456	1.16674	Up	2.29e-08	2.51e-06	1.45775	Up	7.18e-14	1.79e-11	1.08848	Up	1.92e-07	1.63e-05	K02955|1|5e-65|244|bdi:100838855|small subunit ribosomal protein S14e	-	-	-	gi|475155233|gb|EMT00052.1|/1.56002e-64/40S ribosomal protein S14 [Aegilops tauschii]
Traes_2AL_77043B634	312	1.85985	Up	5.73e-10	8.4e-08	1.39602	Up	1.26e-05	0.000626993	1.93185	Up	5.91e-11	9.3e-09	K00700|1|3e-56|214|bdi:100841966|1,4-alpha-glucan branching enzyme [EC:2.4.1.18]	GO:0009536//plastid	GO:0016798//hydrolase activity, acting on glycosyl bonds;GO:0043167//ion binding;GO:0016758//transferase activity, transferring hexosyl groups	GO:0005982//starch metabolic process	gi|58618129|gb|AAW80631.1|/8.52199e-58/starch branching enzyme IIb [Triticum aestivum]
Traes_2AL_C2431A498	480	1.10235	Up	1.53e-07	1.39e-05	1.1453	Up	1.75e-08	1.97e-06	1.25567	Up	4.45e-10	6.14e-08	K02949|1|2e-84|308|bdi:100832014|small subunit ribosomal protein S11e	GO:0030529//ribonucleoprotein complex;GO:0009536//plastid	GO:0003723//RNA binding;GO:0005198//structural molecule activity	GO:0010467//gene expression	gi|326497551|dbj|BAK05865.1|/3.07296e-88/predicted protein [Hordeum vulgare subsp. vulgare]
Traes_2AL_C9805C935	351	-1.91531	Down	6.51e-10	9.42e-08	-1.5383	Down	4.65e-08	4.77e-06	-1.55134	Down	9.92e-08	8.94e-06	K01183|1|3e-14|74.7|osa:4338719|chitinase [EC:3.2.1.14]	-	-	-	gi|377823545|emb|CCD30741.1|/5.14755e-47/WAMP-3.1, antimicrobial peptide [Triticum aestivum]
Traes_2AL_EBF9BF3E7	8271	2.78094	Up	2.81e-10	4.41e-08	2.27065	Up	1.41e-06	9.79e-05	2.5502	Up	2.14e-08	2.28e-06	K14326|1|2e-97|357|osa:4349244|regulator of nonsense transcripts 1 [EC:3.6.4.-]	-	GO:0003676//nucleic acid binding;GO:0003678//DNA helicase activity;GO:0032559	GO:0006259//DNA metabolic process	gi|475408621|gb|EMT00889.1|/0/Lupus brain antigen 1-like protein [Aegilops tauschii]
Traes_2AL_FDDC178F4	549	2.31261	Up	1.46e-34	1.01e-31	1.48474	Up	5.17e-12	1.04e-09	2.05564	Up	1.07e-25	5.57e-23	K01369|1|6e-76|281|zma:100286140|legumain [EC:3.4.22.34]	-	GO:0004175//endopeptidase activity	GO:0019538//protein metabolic process	gi|154089581|gb|ABS57371.1|/4.65745e-101/VPE1 [Triticum aestivum]
Traes_2AS_06B305ADA	1584	3.2583	Up	2.7178e-05	0.000926103	2.79425	Up	9.28348e-06	0.00036295	3.05244	Up	3.57872e-06	0.000161189	K00514|1|0.0|1011|osa:4342680|zeta-carotene desaturase [EC:1.3.5.6]	GO:0009536//plastid	GO:0016705//oxidoreductase activity, acting on paired donors, with incorporation or reduction of molecular oxygen	GO:0016109	gi|205371883|gb|ACI04664.1|/0/zeta-carotene desaturase [Triticum aestivum]
Traes_2AS_216467F1E	450	1.03884	Up	4.25e-06	0.000248627	1.63982	Up	1.52e-16	4.98e-14	1.53594	Up	6.58e-14	1.54e-11	K01710|1|7e-16|80.9|cme:CME136C|dTDP-glucose 4,6-dehydratase [EC:4.2.1.46]	GO:0012505//endomembrane system;GO:0031090//organelle membrane;GO:0043231//intracellular membrane-bounded organelle	GO:0016831//carboxy-lyase activity;GO:0048037//cofactor binding;GO:0016836//hydro-lyase activity	GO:0019321;GO:0009226//nucleotide-sugar biosynthetic process	gi|474273459|gb|EMS60966.1|/1.05648e-52/UDP-glucuronic acid decarboxylase 1 [Triticum urartu]
Traes_2AS_3BA916807	993	1.35931	Up	3.63e-07	2.96e-05	1.20461	Up	8.91e-06	0.000466376	1.47043	Up	1.95e-08	2.09e-06	K01899|1|2e-160|563|bdi:100843332|succinyl-CoA synthetase alpha subunit [EC:6.2.1.4 6.2.1.5]	-	GO:0046912//transferase activity, transferring acyl groups, acyl groups converted into alkyl on transfer;GO:0004774//succinate-CoA ligase activity	GO:0009060//aerobic respiration	gi|326513084|dbj|BAK03449.1|/1.41576e-159/predicted protein [Hordeum vulgare subsp. vulgare]
Traes_2AS_647C2FAA9	1026	3.12757	Up	2.19e-36	1.63e-33	3.29752	Up	3.93e-44	5.41e-41	3.09802	Up	7.6e-36	5.65e-33	K00430|1|2e-141|499|sbi:SORBI_09g018150|peroxidase [EC:1.11.1.7]	-	GO:0005506//iron ion binding;GO:0003824//catalytic activity;GO:0016209//antioxidant activity	GO:0008152//metabolic process;GO:0006950//response to stress	gi|475564105|gb|EMT14452.1|/3.17243e-178/Peroxidase 21 [Aegilops tauschii]
Traes_2AS_76163A005	615	1.60908	Up	2.5e-07	2.18e-05	1.63946	Up	9.48e-08	9.19e-06	2.09208	Up	1.98e-13	4.32e-11	K02877|1|5e-91|331|bdi:100821379|large subunit ribosomal protein L15e	GO:0043231//intracellular membrane-bounded organelle;GO:0030529//ribonucleoprotein complex	GO:0005198//structural molecule activity	GO:0010467//gene expression	gi|326508668|dbj|BAJ95856.1|/3.37615e-91/predicted protein [Hordeum vulgare subsp. vulgare]
Traes_2AS_901D984FE	1530	-2.14926	Down	8.3e-35	5.79e-32	-1.45744	Down	3.38e-22	1.77e-19	-2.146	Down	9.22e-35	6.42e-32	K05350|1|0.0|848|bdi:100833042|beta-glucosidase [EC:3.2.1.21]	-	GO:0016798//hydrolase activity, acting on glycosyl bonds;GO:0043167//ion binding	GO:0044238//primary metabolic process	gi|474273890|gb|EMS60983.1|/0/Beta-glucosidase 26 [Triticum urartu]
Traes_2AS_C7813CD47	753	1.74029	Up	2.2e-19	8.03e-17	1.69894	Up	7.37e-19	3.02e-16	1.57348	Up	2.05e-15	5.33e-13	K02991|1|2e-102|369|zma:542640|small subunit ribosomal protein S6e	GO:0030529//ribonucleoprotein complex	GO:0005198//structural molecule activity	GO:0010467//gene expression	gi|473961308|gb|EMS51115.1|/4.16122e-109/40S ribosomal protein S6 [Triticum urartu]
Traes_2AS_D23AA7200	1146	1.73893	Up	3.54e-45	3.19e-42	1.60117	Up	4e-38	4.71e-35	1.78821	Up	2.99e-49	3.47e-46	-	-	-	-	gi|474408064|gb|EMS66642.1|/0/hypothetical protein TRIUR3_14708 [Triticum urartu]
Traes_2AS_EF55AF9DD	1338	1.95916	Up	1.35e-16	4.09e-14	1.6041	Up	8.04e-11	1.33e-08	1.86773	Up	6.31e-15	1.58e-12	K00658|1|0.0|686|osa:4335689|2-oxoglutarate dehydrogenase E2 component (dihydrolipoamide succinyltransferase) [EC:2.3.1.61]	GO:0043234//protein complex;GO:0043231//intracellular membrane-bounded organelle	GO:0016751//S-succinyltransferase activity	GO:0009060//aerobic respiration	gi|115458104|ref|NP_001052652.1|/0/Os04g0394200 [Oryza sativa Japonica Group]
Traes_2AS_F2967D6F7	2451	2.03083	Up	7.42e-192	3.45e-188	1.74743	Up	2.23e-133	1.14e-129	2.04832	Up	5.72e-199	2.66e-195	K00695|1|0.0|1560|bdi:100841916|sucrose synthase [EC:2.4.1.13]	-	GO:0035251//UDP-glucosyltransferase activity	GO:0005984//disaccharide metabolic process	gi|474393599|gb|EMS65561.1|/0/Sucrose synthase 2 [Triticum urartu]
Traes_2BL_2C62185EE	1353	1.56209	Up	5.25e-12	1.02e-09	1.21264	Up	3.87e-07	3.2e-05	1.31998	Up	1.83e-08	1.98e-06	K00700|1|0.0|820|bdi:100841966|1,4-alpha-glucan branching enzyme [EC:2.4.1.18]	GO:0043231//intracellular membrane-bounded organelle	GO:0016798//hydrolase activity, acting on glycosyl bonds;GO:0043167//ion binding	GO:0044238//primary metabolic process	gi|475584637|gb|EMT19830.1|/0/1,4-alpha-glucan-branching enzyme 2, chloroplastic/amyloplastic [Aegilops tauschii]
Traes_2BL_34819D129	1743	1.39358	Up	1.15e-06	8.09e-05	1.86985	Up	5.29e-13	1.21e-10	1.47625	Up	1.15e-07	1.02e-05	-	-	GO:0016491//oxidoreductase activity	-	gi|475557879|gb|EMT12941.1|/0/Nucleoredoxin [Aegilops tauschii]
Traes_2BL_476B6147F	780	1.55338	Up	1.58e-07	1.43e-05	1.5996	Up	3.48e-08	3.71e-06	1.52928	Up	2.88e-07	2.33e-05	K02717|1|4e-104|375|bdi:100827919|photosystem II oxygen-evolving enhancer protein 2	GO:0009523//photosystem II;GO:0009534//chloroplast thylakoid	GO:0046872//metal ion binding	GO:0044237//cellular metabolic process	gi|131394|sp|Q00434.1|PSBP_WHEAT/3.04896e-118/RecName: Full=Oxygen-evolving enhancer protein 2, chloroplastic; Short=OEE2; AltName: Full=23 kDa subunit of oxygen evolving system of photosystem II; AltName: Full=23 kDa thylakoid membrane protein; AltName: Full=OEC 23 kDa subunit; Flags: Precursor [Triticum aestivum]
Traes_2BL_4B8B77E73	987	1.43073	Up	1.47e-07	1.34e-05	1.59574	Up	6.4e-10	9.22e-08	1.22188	Up	1.09e-05	0.000541715	K02716|1|5e-170|595|osa:4324479|photosystem II oxygen-evolving enhancer protein 1	GO:0009523//photosystem II;GO:0009534//chloroplast thylakoid	GO:0046872//metal ion binding	GO:0042548//regulation of photosynthesis, light reaction	gi|474352688|gb|EMS63035.1|/0/Oxygen-evolving enhancer protein 1, chloroplastic [Triticum urartu]
Traes_2BL_6D08C50AA	432	1.00603	Up	1.09e-15	3.08e-13	1.05378	Up	5.75e-18	2.22e-15	1.43612	Up	8.19e-36	6e-33	K06689|1|8e-73|270|bdi:100833541|ubiquitin-conjugating enzyme E2 D/E [EC:6.3.2.19]	-	GO:0016879//ligase activity, forming carbon-nitrogen bonds;GO:0032559	GO:0006464//cellular protein modification process	gi|52548244|gb|AAU82109.1|/1.71432e-71/ubiquitin-conjugating enzyme [Triticum aestivum]
Traes_2BL_7DD475D5B1	1287	1.3054	Up	1.29e-06	8.93e-05	1.22229	Up	4.7e-06	0.000278712	1.65304	Up	3.19e-11	5.22e-09	-	GO:0031410//cytoplasmic vesicle	-	-	gi|115349894|gb|ABI95395.1|/2.86916e-169/fasciclin-like protein FLA5 [Triticum aestivum]
Traes_2BL_A11909D20	1704	1.08279	Up	2.04e-12	4.23e-10	1.01101	Up	3.67e-11	6.59e-09	1.11836	Up	1.48e-13	3.32e-11	K13126|1|0.0|843|bdi:100829057|polyadenylate-binding protein	-	GO:0005488	-	gi|475489285|gb|EMT03423.1|/0/Polyadenylate-binding protein 2 [Aegilops tauschii]
Traes_2BL_A21853144	1785	4.70176	Up	2.59e-08	2.79e-06	4.79008	Up	6.8e-09	8.27e-07	5.10952	Up	3.67e-11	5.98e-09	K15403|1|9e-179|625|vvi:100246317|fatty acid omega-hydroxy dehydrogenase [EC:1.1.-.-]	GO:0031410//cytoplasmic vesicle	GO:0016491//oxidoreductase activity;GO:0050662//coenzyme binding	GO:0044281//small molecule metabolic process	gi|326527021|dbj|BAK04452.1|/0/predicted protein [Hordeum vulgare subsp. vulgare]
Traes_2BL_C97C342F5	708	14.8401	Up	1.57e-09	2.13e-07	14.5627	Up	2.34e-08	2.57e-06	14.6342	Up	2.22e-08	2.35e-06	K03260|1|2e-124|442|bdi:100822809|translation initiation factor 4G	-	GO:0008135//translation factor activity, RNA binding	GO:0006412//translation	gi|1170504|sp|Q03387.2|IF4G1_WHEAT/4.06837e-132/RecName: Full=Eukaryotic translation initiation factor isoform 4G-1; Short=eIF(iso)-4G-1; Short=eIF(iso)4G-1; AltName: Full=Eukaryotic initiation factor iso-4F subunit p82-34; Short=eIF-(iso)4F p82-34 subunit [Triticum aestivum]
Traes_2BL_CA9AD042B	480	1.73204	Up	7.05e-12	1.35e-09	1.82067	Up	1.17e-13	2.86e-11	1.39098	Up	1.87e-07	1.6e-05	K02949|1|2e-84|308|bdi:100832014|small subunit ribosomal protein S11e	GO:0030529//ribonucleoprotein complex;GO:0009536//plastid	GO:0003723//RNA binding;GO:0005198//structural molecule activity	GO:0010467//gene expression	gi|326497551|dbj|BAK05865.1|/2.35288e-88/predicted protein [Hordeum vulgare subsp. vulgare]
Traes_2BL_CEDF4CB84	1488	2.60108	Up	8.51e-56	9.51e-53	1.5373	Up	6.4e-15	1.79e-12	1.86282	Up	2.26e-23	1.02e-20	K01369|1|0.0|752|bdi:100821265|legumain [EC:3.4.22.34]	GO:0031410//cytoplasmic vesicle	GO:0004175//endopeptidase activity	GO:0019538//protein metabolic process	gi|313660970|emb|CBX26640.1|/0/vacuolar processing enzyme 2d [Hordeum vulgare subsp. vulgare]
Traes_2BL_CEDF4CB841	1488	2.60108	Up	8.51e-56	9.71e-53	1.5373	Up	6.4e-15	1.8e-12	1.86282	Up	2.26e-23	1.03e-20	K01369|1|0.0|752|bdi:100821265|legumain [EC:3.4.22.34]	GO:0031410//cytoplasmic vesicle	GO:0004175//endopeptidase activity	GO:0019538//protein metabolic process	gi|313660970|emb|CBX26640.1|/0/vacuolar processing enzyme 2d [Hordeum vulgare subsp. vulgare]
Traes_2BL_E6F86DAFA	789	1.77316	Up	2.12e-06	0.00013814	1.70784	Up	5.3e-06	0.000303509	1.91398	Up	1.33e-07	1.17e-05	K03386|1|1e-110|397|bdi:100842398|peroxiredoxin (alkyl hydroperoxide reductase subunit C) [EC:1.11.1.15]	GO:0009536//plastid	GO:0016705//oxidoreductase activity, acting on paired donors, with incorporation or reduction of molecular oxygen;GO:0016209//antioxidant activity	GO:0008152//metabolic process;GO:0019725//cellular homeostasis	gi|326496957|dbj|BAJ98505.1|/3.56775e-114/predicted protein [Hordeum vulgare subsp. vulgare]
Traes_2BL_F22336B90	1479	2.58055	Up	5.94e-07	4.51e-05	2.80358	Up	1.35e-08	1.56e-06	2.63005	Up	2.38e-07	1.98e-05	K00218|1|1e-160|564|sbi:SORBI_06g033030|protochlorophyllide reductase [EC:1.3.1.33]	GO:0009536//plastid	GO:0016628//oxidoreductase activity, acting on the CH-CH group of donors, NAD or NADP as acceptor	GO:0006779//porphyrin-containing compound biosynthetic process	gi|10720235|sp|Q41578.1|PORA_WHEAT/0/RecName: Full=Protochlorophyllide reductase A, chloroplastic; Short=PCR A; AltName: Full=NADPH-protochlorophyllide oxidoreductase A; Short=POR A; Flags: Precursor [Triticum aestivum]
Traes_2BS_09313A224	999	2.83173	Up	3.64e-12	7.27e-10	3.50707	Up	1.16e-22	6.44e-20	3.11684	Up	8.5e-16	2.28e-13	K00430|1|3e-125|446|sbi:SORBI_09g018150|peroxidase [EC:1.11.1.7]	-	GO:0046872//metal ion binding;GO:0003824//catalytic activity	-	gi|475564105|gb|EMT14452.1|/2.88773e-152/Peroxidase 21 [Aegilops tauschii]
Traes_2BS_2EDCB210E	1530	-1.72324	Down	1.25e-49	1.2e-46	-1.35403	Down	2.53e-37	2.69e-34	-2.07503	Down	5.86e-63	9.9e-60	K05350|1|0.0|872|bdi:100833042|beta-glucosidase [EC:3.2.1.21]	-	GO:0016798//hydrolase activity, acting on glycosyl bonds;GO:0043167//ion binding	GO:0044238//primary metabolic process	gi|359828768|gb|AEV76986.1|/0/beta-glucosidase 4, partial [Triticum aestivum]
Traes_2BS_4AE914BE2	861	1.38921	Up	2.44e-09	3.25e-07	1.87907	Up	2.64e-19	1.13e-16	1.57598	Up	1.18e-12	2.35e-10	K08915|1|2e-150|530|bdi:100834994|light-harvesting complex II chlorophyll a/b binding protein 4	GO:0009536//plastid	-	GO:0006091//generation of precursor metabolites and energy	gi|445116|prf||1908421A/2.04065e-153/light-harvesting complex IIa protein
Traes_2BS_58E7D5315	1323	1.00305	Up	2.14e-12	4.42e-10	1.18763	Up	1.96e-18	7.8e-16	1.43222	Up	9.4e-28	5.19e-25	K01710|1|6e-115|412|cme:CME136C|dTDP-glucose 4,6-dehydratase [EC:4.2.1.46];K12450|2|1e-25|115|vvi:100260586|UDP-glucose 4,6-dehydratase [EC:4.2.1.76]	GO:0012505//endomembrane system;GO:0031090//organelle membrane;GO:0043231//intracellular membrane-bounded organelle	GO:0016831//carboxy-lyase activity;GO:0016836//hydro-lyase activity	GO:0019321;GO:0009226//nucleotide-sugar biosynthetic process	gi|326494042|dbj|BAJ85483.1|/0/predicted protein [Hordeum vulgare subsp. vulgare]
Traes_2BS_5A45D68C2	918	1.3138	Up	3.4e-20	1.36e-17	1.14196	Up	3.2e-15	9.41e-13	1.4313	Up	5.39e-25	2.61e-22	-	-	-	-	gi|475595663|gb|EMT23115.1|/5.79991e-165/hypothetical protein F775_27662 [Aegilops tauschii]
Traes_2BS_88E1B6AE0	822	3.86308	Up	3.85e-08	4e-06	4.41699	Up	1.06e-12	2.31e-10	4.23928	Up	6.91e-11	1.07e-08	K00430|1|5e-100|362|sbi:SORBI_09g018150|peroxidase [EC:1.11.1.7]	-	GO:0046872//metal ion binding;GO:0003824//catalytic activity	-	gi|475564105|gb|EMT14452.1|/2.75875e-120/Peroxidase 21 [Aegilops tauschii]
Traes_2BS_96ECE84C2	2451	1.88739	Up	2.98e-141	8.33e-138	1.62951	Up	5.64e-100	1.99e-96	1.89185	Up	4e-144	1.39e-140	K00695|1|0.0|1566|bdi:100841916|sucrose synthase [EC:2.4.1.13]	-	GO:0035251//UDP-glucosyltransferase activity	GO:0005984//disaccharide metabolic process	gi|675396438|gb|AIL88517.1|/0/sucrose synthase type 2-2 [Triticum polonicum]
Traes_2BS_9CB52FFC4	1707	3.13902	Up	1.82206e-08	1.17621e-06	2.82747	Up	1.34086e-06	5.86822e-05	3.39655	Up	2.93548e-09	2.548e-07	K00514|1|0.0|1048|sbi:SORBI_02g006100|zeta-carotene desaturase [EC:1.3.5.6]	GO:0009536//plastid	GO:0016705//oxidoreductase activity, acting on paired donors, with incorporation or reduction of molecular oxygen	GO:0016109	gi|205371883|gb|ACI04664.1|/0/zeta-carotene desaturase [Triticum aestivum]
Traes_2BS_AB08698CA	207	2.20878	Up	1.65e-21	7.22e-19	1.91176	Up	2.57e-15	7.69e-13	2.58034	Up	6.59e-33	4.32e-30	K11252|1|2e-20|95.1|bdi:100839381|histone H2B	GO:0043229//intracellular organelle	GO:0003676//nucleic acid binding	GO:0034728//nucleosome organization	gi|475607991|gb|EMT26886.1|/3.47945e-19/Histone H2B.2 [Aegilops tauschii]
Traes_2BS_B4AB09A4E	450	3.86343	Up	3.02e-17	9.59e-15	3.58914	Up	4.1e-14	1.04e-11	3.23977	Up	2.09e-10	3.01e-08	K00430|1|1e-62|236|sbi:SORBI_09g018150|peroxidase [EC:1.11.1.7]	-	GO:0005506//iron ion binding;GO:0003824//catalytic activity;GO:0016209//antioxidant activity	GO:0008152//metabolic process;GO:0006950//response to stress	gi|475564105|gb|EMT14452.1|/2.11398e-77/Peroxidase 21 [Aegilops tauschii]
Traes_2BS_C3CF1817A	393	3.07971	Up	4.57e-08	4.67e-06	3.51348	Up	8.43e-12	1.66e-09	3.59323	Up	2.29e-12	4.39e-10	K02891|1|1e-47|185|bdi:100833661|large subunit ribosomal protein L22e	GO:0030529//ribonucleoprotein complex	GO:0005198//structural molecule activity	GO:0010467//gene expression	gi|475549446|gb|EMT11257.1|/6.63865e-47/60S ribosomal protein L22-2 [Aegilops tauschii]
Traes_2BS_C41E04839	753	1.36573	Up	2.01e-24	1.01e-21	1.26269	Up	4.03e-21	1.93e-18	1.23292	Up	1.24e-19	4.45e-17	K02991|1|2e-102|369|zma:542640|small subunit ribosomal protein S6e	GO:0030529//ribonucleoprotein complex	GO:0005198//structural molecule activity	GO:0010467//gene expression	gi|473961308|gb|EMS51115.1|/4.16122e-109/40S ribosomal protein S6 [Triticum urartu]
Traes_2BS_C791FB25A	1083	2.81421	Up	4.48e-09	5.69e-07	3.08382	Up	7.78e-12	1.54e-09	2.42018	Up	2.5e-06	0.000151865	K13379|1|0.0|730|bdi:100836426|reversibly glycosylated polypeptide / UDP-arabinopyranose mutase [EC:2.4.1.- 5.4.99.30]	GO:0044459;GO:0030312//external encapsulating structure	GO:0035251//UDP-glucosyltransferase activity	GO:0045229//external encapsulating structure organization;GO:0009250//glucan biosynthetic process	gi|474042704|gb|EMS53325.1|/0/Alpha-1,4-glucan-protein synthase [UDP-forming] 1 [Triticum urartu]
Traes_2DL_4AA8E1AA9	777	1.55816	Up	2.71e-06	0.000170977	1.45877	Up	1.27e-05	0.000629886	1.4872	Up	9.92e-06	0.000503563	K03386|1|2e-109|393|bdi:100842398|peroxiredoxin (alkyl hydroperoxide reductase subunit C) [EC:1.11.1.15]	GO:0009536//plastid	GO:0016705//oxidoreductase activity, acting on paired donors, with incorporation or reduction of molecular oxygen;GO:0016209//antioxidant activity	GO:0008152//metabolic process;GO:0019725//cellular homeostasis	gi|326496957|dbj|BAJ98505.1|/1.62661e-111/predicted protein [Hordeum vulgare subsp. vulgare]
Traes_2DL_675E80C8D	1188	2.8269	Up	8.92e-91	1.51e-87	1.45369	Up	1.39e-16	4.64e-14	1.77894	Up	2.35e-26	1.25e-23	K01369|1|3e-180|629|zma:100286140|legumain [EC:3.4.22.34]	-	GO:0004175//endopeptidase activity	GO:0019538//protein metabolic process	gi|474124510|gb|EMS56147.1|/0/Vacuolar-processing enzyme [Triticum urartu]
Traes_2DL_6CA449145	1626	2.56924	Up	6.01e-11	1.05e-08	2.15765	Up	2.09e-07	1.83e-05	2.51312	Up	2.05e-10	2.96e-08	K00700|1|0.0|926|bdi:100841966|1,4-alpha-glucan branching enzyme [EC:2.4.1.18]	GO:0009536//plastid	GO:0016798//hydrolase activity, acting on glycosyl bonds;GO:0043167//ion binding;GO:0016758//transferase activity, transferring hexosyl groups	GO:0005982//starch metabolic process	gi|58618134|gb|AAW80632.1|/0/starch branching enzyme IIb, partial [Aegilops tauschii]
Traes_2DL_BA1B746DF	462	2.93905	Up	2.33e-22	1.09e-19	2.61109	Up	1.16e-16	3.93e-14	2.91189	Up	6.14e-22	2.61e-19	-	-	-	GO:0006950//response to stress	gi|475513442|gb|EMT05612.1|/7.91607e-72/MLP-like protein 423 [Aegilops tauschii]
Traes_2DL_BB050F30C	465	1.48414	Up	5.76e-06	0.000321862	1.43073	Up	9.06e-06	0.000471586	1.53945	Up	1.52e-06	9.89e-05	K02958|1|2e-71|265|bdi:100829629|small subunit ribosomal protein S15e	GO:0030529//ribonucleoprotein complex	GO:0003676//nucleic acid binding;GO:0005198//structural molecule activity	GO:0010467//gene expression	gi|473753935|gb|EMS45653.1|/2.98758e-74/40S ribosomal protein S15 [Triticum urartu]
Traes_2DL_F311FFC60	342	16.678	Up	2.51e-15	6.65e-13	16.8544	Up	8.01e-18	3.06e-15	16.7444	Up	4.61e-16	1.27e-13	K02943|1|1e-28|122|bdi:100833754|large subunit ribosomal protein LP2	GO:0030529//ribonucleoprotein complex	GO:0005198//structural molecule activity	GO:0006412//translation	gi|582044922|pdb|3J61|SS/2.34238e-28/Chain s, Localization Of The Large Subunit Ribosomal Proteins Into A 5.5 A Cryo-em Map Of Triticum Aestivum Translating 80s Ribosome
Traes_2DL_FBE8DBDCF	873	2.35969	Up	1.48e-28	8.64e-26	2.33402	Up	1.54e-28	1.1e-25	2.15622	Up	8.17e-23	3.61e-20	K00700|1|3e-139|492|bdi:100841966|1,4-alpha-glucan branching enzyme [EC:2.4.1.18]	GO:0043231//intracellular membrane-bounded organelle	GO:0016798//hydrolase activity, acting on glycosyl bonds;GO:0043167//ion binding	GO:0044238//primary metabolic process	gi|58618129|gb|AAW80631.1|/1.89681e-146/starch branching enzyme IIb [Triticum aestivum]
Traes_2DS_0028CD306	1869	3.12928	Up	1.43714e-05	0.000467124	2.78689	Up	5.75798e-06	0.000211383	2.8859	Up	2.41476e-05	0.000725823	K00514|1|0.0|1030|osa:4342680|zeta-carotene desaturase [EC:1.3.5.6]	GO:0009536//plastid	GO:0016705//oxidoreductase activity, acting on paired donors, with incorporation or reduction of molecular oxygen	GO:0016109	gi|336185123|gb|AEI26314.1|/0/zeta-carotene desaturase [Triticum aestivum]
Traes_2DS_4330825A6	633	1.66572	Up	5.63e-21	2.35e-18	1.96745	Up	8.13e-33	6.96e-30	1.7992	Up	1.09e-25	5.62e-23	K02885|1|1e-71|267|bdi:100821238|large subunit ribosomal protein L19e	GO:0043231//intracellular membrane-bounded organelle;GO:0030529//ribonucleoprotein complex	-	-	gi|326495300|dbj|BAJ85746.1|/1.84261e-71/predicted protein [Hordeum vulgare subsp. vulgare]
Traes_2DS_65B31416B	1347	-1.81806	Down	3.09e-54	3.38e-51	-1.3351	Down	1.85e-37	2.01e-34	-2.16441	Down	5.77e-68	1.04e-64	K05350|1|0.0|806|bdi:100833042|beta-glucosidase [EC:3.2.1.21]	-	GO:0016798//hydrolase activity, acting on glycosyl bonds;GO:0043167//ion binding	GO:0044238//primary metabolic process	gi|475533148|gb|EMT08337.1|/0/Beta-glucosidase 44 [Aegilops tauschii]
Traes_2DS_6E564A7CF	588	1.68673	Up	4.01e-10	6.15e-08	1.25877	Up	1.12e-05	0.000562811	1.58561	Up	5.6e-09	6.67e-07	K02997|1|3e-96|348|bdi:100832181|small subunit ribosomal protein S9e	GO:0030529//ribonucleoprotein complex	GO:0003723//RNA binding;GO:0005198//structural molecule activity	GO:0010467//gene expression	gi|474236855|gb|EMS59613.1|/2.33301e-99/40S ribosomal protein S9-2 [Triticum urartu]
Traes_2DS_77EE9D5CB	633	5.95949	Up	8.26e-18	2.73e-15	4.89829	Up	4e-09	5.05e-07	5.15316	Up	1.41e-10	2.1e-08	-	-	-	-	gi|475582465|gb|EMT19141.1|/7.48089e-73/hypothetical protein F775_26332 [Aegilops tauschii]
Traes_2DS_9873F2335	1368	1.42205	Up	5.13e-11	9.04e-09	1.0125	Up	8.45e-06	0.00045241	1.17501	Up	1.56e-07	1.35e-05	-	GO:0031410//cytoplasmic vesicle	-	-	gi|475537379|gb|EMT09066.1|/0/hypothetical protein F775_27360 [Aegilops tauschii]
Traes_2DS_9890B9832	303	1.30749	Up	5.53e-06	0.000309708	1.24999	Up	1.04e-05	0.000534525	1.41234	Up	4.33e-07	3.35e-05	-	-	-	-	gi|473727893|gb|EMS45081.1|/4.45179e-19/hypothetical protein TRIUR3_32047 [Triticum urartu]
Traes_2DS_A441EECD9	693	1.09038	Up	2.55e-07	2.19e-05	1.18515	Up	6.05e-09	7.46e-07	1.12284	Up	5.83e-08	5.61e-06	K02991|1|4e-89|325|zma:542640|small subunit ribosomal protein S6e	GO:0030529//ribonucleoprotein complex	GO:0005198//structural molecule activity	GO:0010467//gene expression	gi|473961308|gb|EMS51115.1|/1.44266e-94/40S ribosomal protein S6 [Triticum urartu]
Traes_2DS_E9D9FB9AC	1380	1.01615	Up	3.45e-07	2.82e-05	1.07062	Up	3.43e-08	3.67e-06	1.08487	Up	2.79e-08	2.89e-06	K00658|1|0.0|689|osa:4335689|2-oxoglutarate dehydrogenase E2 component (dihydrolipoamide succinyltransferase) [EC:2.3.1.61]	GO:0043234//protein complex;GO:0043231//intracellular membrane-bounded organelle	GO:0016751//S-succinyltransferase activity	GO:0009060//aerobic respiration	gi|115458104|ref|NP_001052652.1|/0/Os04g0394200 [Oryza sativa Japonica Group]
Traes_2DS_ECBFB4D8C	2355	1.72743	Up	2.13e-61	2.76e-58	1.29802	Up	1.3e-31	1.03e-28	1.67201	Up	1.67e-57	2.33e-54	K00695|1|0.0|1490|bdi:100841916|sucrose synthase [EC:2.4.1.13]	-	GO:0035251//UDP-glucosyltransferase activity	GO:0005984//disaccharide metabolic process	gi|474393599|gb|EMS65561.1|/0/Sucrose synthase 2 [Triticum urartu]
Traes_3AL_441C0AE1B	1074	1.16011	Up	4.98e-19	1.76e-16	1.53346	Up	1.34e-37	1.48e-34	1.48934	Up	2.05e-34	1.39e-31	K01623|1|0.0|646|bdi:100825584|fructose-bisphosphate aldolase, class I [EC:4.1.2.13]	-	GO:0016832//aldehyde-lyase activity	GO:0006007//glucose catabolic process	gi|474210338|gb|EMS58841.1|/0/Fructose-bisphosphate aldolase cytoplasmic isozyme [Triticum urartu]
Traes_3AL_7476159C8	771	1.11814	Up	2.72e-08	2.91e-06	1.02358	Up	3.46e-07	2.89e-05	1.14685	Up	6.39e-09	7.51e-07	K01803|1|1e-134|476|zma:100280823|triosephosphate isomerase (TIM) [EC:5.3.1.1]	GO:0044424	GO:0016861//intramolecular oxidoreductase activity, interconverting aldoses and ketoses	GO:0006007//glucose catabolic process;GO:0006631//fatty acid metabolic process	gi|514784219|ref|XP_004970538.1|/1.14008e-133/PREDICTED: triosephosphate isomerase, cytosolic-like [Setaria italica]
Traes_3AL_8131EBAD8	288	15.9586	Up	7.09e-08	6.97e-06	15.4887	Up	4.7e-06	0.000277355	15.5834	Up	3.47e-06	0.000204615	K02921|1|3e-49|191|zma:100272307|large subunit ribosomal protein L37Ae	GO:0030529//ribonucleoprotein complex	GO:0005198//structural molecule activity	GO:0010467//gene expression	gi|573913678|ref|XP_006644519.1|/2.71766e-48/PREDICTED: 60S ribosomal protein L37a-like isoform X1 [Oryza brachyantha]
Traes_3AL_A5A6F8761	372	1.51812	Up	3.62e-34	2.47e-31	1.4089	Up	1.61e-29	1.18e-26	1.91251	Up	7.82e-62	1.24e-58	-	-	-	-	gi|641739959|gb|AIA67011.1|/9.83918e-35/defensin [Triticum aestivum]
Traes_3AL_D30FB1EAE	198	1.40838	Up	1.47e-07	1.34e-05	1.58185	Up	6.4e-10	9.24e-08	1.40045	Up	1.32e-07	1.16e-05	K01365|1|7e-30|126|bdi:100827974|cathepsin L [EC:3.4.22.15]	GO:0044432;GO:0031410//cytoplasmic vesicle	GO:0004175//endopeptidase activity	GO:0019538//protein metabolic process	gi|194352762|emb|CAQ00109.1|/2.11914e-32/papain-like cysteine proteinase [Hordeum vulgare subsp. vulgare]
Traes_3AL_E9A97403A	1089	1.63501	Up	1.52e-14	3.79e-12	1.82487	Up	1.89e-19	8.26e-17	2.19207	Up	2.21e-30	1.34e-27	K01623|1|0.0|651|bdi:100825584|fructose-bisphosphate aldolase, class I [EC:4.1.2.13]	-	GO:0016832//aldehyde-lyase activity	GO:0006007//glucose catabolic process	gi|226316439|gb|ACO44683.1|/0/fructose-bisphosphate aldolase [Secale cereale]
Traes_3AS_639F4A8B2	411	2.9815	Up	1.52e-08	1.72e-06	2.59716	Up	1.9e-06	0.000126079	4.09073	Up	1.82e-21	7.47e-19	K11252|1|1e-48|189|bdi:100839381|histone H2B	-	GO:0003676//nucleic acid binding	GO:0034728//nucleosome organization	gi|475607991|gb|EMT26886.1|/8.48513e-50/Histone H2B.2 [Aegilops tauschii]
Traes_3AS_8A727B48F	789	1.1942	Up	2.06e-08	2.28e-06	1.10983	Up	2.03e-07	1.79e-05	1.0065	Up	4.13e-06	0.000237971	K06630|1|2e-137|486|bdi:100824144|tyrosine 3-monooxygenase/tryptophan 5-monooxygenase activation protein	GO:0043231//intracellular membrane-bounded organelle	GO:0016817//hydrolase activity, acting on acid anhydrides;GO:0005515//protein binding	-	gi|2492487|sp|Q43470.1|1433B_HORVU/1.64198e-143/RecName: Full=14-3-3-like protein B; Short=14-3-3B [Hordeum vulgare]
Traes_3AS_C4B441C9C	561	5.34404	Up	1.44e-12	3.03e-10	5.46316	Up	5.51e-14	1.38e-11	5.95173	Up	4.43e-19	1.53e-16	-	GO:0031410//cytoplasmic vesicle	-	-	gi|669028187|emb|CDM81900.1|/1.77746e-74/unnamed protein product [Triticum aestivum]
Traes_3DL_1E9A9A2CD	2421	3.09281	Up	3.99e-12	7.93e-10	2.61626	Up	3.63e-08	3.85e-06	2.45805	Up	5.55e-07	4.1e-05	K01955|1|0.0|1466|bdi:100839092|carbamoyl-phosphate synthase large subunit [EC:6.3.5.5]	-	GO:0016879//ligase activity, forming carbon-nitrogen bonds;GO:0032559	GO:0008152//metabolic process	gi|475614952|gb|EMT29267.1|/0/Carbamoyl-phosphate synthase large chain [Aegilops tauschii]
Traes_3DL_1EFA2E8A1	288	2.4111	Up	4.38e-10	6.65e-08	2.96324	Up	6.91e-18	2.65e-15	2.12251	Up	2.38e-07	1.98e-05	-	-	-	-	gi|669031100|emb|CDM85870.1|/3.6901e-29/unnamed protein product [Triticum aestivum]
Traes_3DL_2AAF732B7	684	1.39011	Up	7.95e-17	2.48e-14	1.14631	Up	2.39e-11	4.46e-09	1.51991	Up	6.96e-21	2.64e-18	K01623|1|1e-112|403|bdi:100825584|fructose-bisphosphate aldolase, class I [EC:4.1.2.13]	-	GO:0016832//aldehyde-lyase activity	GO:0006007//glucose catabolic process	gi|475622833|gb|EMT31985.1|/6.24716e-119/Fructose-bisphosphate aldolase cytoplasmic isozyme [Aegilops tauschii]
Traes_3DL_397A54CD3	252	1.42108	Up	2.41e-07	2.1e-05	1.50666	Up	1.45e-08	1.67e-06	1.24497	Up	9.41e-06	0.000481622	K12160|1|2e-39|158|bdi:100843641|small ubiquitin-related modifier	-	GO:0016818//hydrolase activity, acting on acid anhydrides, in phosphorus-containing anhydrides	-	gi|669030989|emb|CDM85719.1|/1.14372e-38/unnamed protein product [Triticum aestivum]
Traes_3DL_644219FA1	294	3.46982	Up	1.93e-05	0.000887448	3.65717	Up	1.85e-06	0.000122924	3.41324	Up	2.08e-05	0.000939148	K02981|1|2e-49|191|bdi:100822310|small subunit ribosomal protein S2e	GO:0030529//ribonucleoprotein complex	GO:0003676//nucleic acid binding;GO:0005198//structural molecule activity	GO:0010467//gene expression	gi|669030294|emb|CDM84780.1|/2.4429e-49/unnamed protein product [Triticum aestivum]
Traes_3DL_6B76B109A	2358	1.5032	Up	6.6e-12	1.27e-09	1.57896	Up	1.11e-13	2.73e-11	1.40151	Up	2.42e-10	3.44e-08	K12349|1|0.0|1421|bdi:100837567|neutral ceramidase [EC:3.5.1.23]	-	-	-	gi|161702907|gb|ABX76295.1|/0/neutral ceramidase [Triticum aestivum]
Traes_3DL_8F17D7E07	1455	1.76894	Up	4.53e-09	5.75e-07	1.80588	Up	9.32e-10	1.3e-07	1.79887	Up	1.67e-09	2.16e-07	K12667|1|0.0|828|bdi:100840112|oligosaccharyltransferase complex subunit delta (ribophorin II)	GO:0005789//endoplasmic reticulum membrane;GO:0031410//cytoplasmic vesicle	GO:0004576//oligosaccharyl transferase activity	GO:0006487//protein N-linked glycosylation	gi|326504768|dbj|BAK06675.1|/0/predicted protein [Hordeum vulgare subsp. vulgare]
Traes_3DL_CB9CA6DF6	1257	1.1892	Up	7.85e-08	7.6e-06	1.16085	Up	1.07e-07	1.03e-05	1.22145	Up	1.62e-08	1.77e-06	K02133|1|0.0|774|bdi:100843462|F-type H+-transporting ATPase subunit beta [EC:3.6.3.14]	GO:0033178//proton-transporting two-sector ATPase complex, catalytic domain;GO:0005753//mitochondrial proton-transporting ATP synthase complex	GO:0019829//cation-transporting ATPase activity;GO:0015078//hydrogen ion transmembrane transporter activity;GO:0032559;GO:0015662//ATPase activity, coupled to transmembrane movement of ions, phosphorylative mechanism	GO:0015988//energy coupled proton transmembrane transport, against electrochemical gradient;GO:0009207;GO:0015986//ATP synthesis coupled proton transport	gi|669029633|emb|CDM83903.1|/0/unnamed protein product [Triticum aestivum]
Traes_4AL_0BE08D907	1278	1.21488	Up	6.63e-06	0.000358409	1.70772	Up	1.5e-12	3.14e-10	1.24551	Up	2.26e-06	0.000140979	K05350|1|0.0|798|bdi:100829851|beta-glucosidase [EC:3.2.1.21]	GO:0031410//cytoplasmic vesicle	-	-	gi|310656758|gb|ADP02192.1|/0/putative non-cyanogenic beta-glucosidase [Triticum aestivum]
Traes_4AL_47E925781	2994	12.5579	Up	1.05e-08	1.22e-06	12.6991	Up	6.84e-10	9.68e-08	12.5043	Up	1.18e-08	1.33e-06	K11293|1|0.0|1731|bdi:100827726|protein HIRA/HIR1	GO:0043231//intracellular membrane-bounded organelle	GO:0005488	GO:0006325//chromatin organization	gi|474156140|gb|EMS57091.1|/0/Protein HIRA [Triticum urartu]
Traes_4AL_4BEBDA941	195	7.29309	Up	2.16e-05	0.000961595	7.91089	Up	4.22e-08	4.4e-06	7.42267	Up	6.52e-06	0.000349644	K02957|1|1e-32|135|bdi:100837176|small subunit ribosomal protein S15Ae	GO:0031090//organelle membrane;GO:0043231//intracellular membrane-bounded organelle;GO:0015935//small ribosomal subunit;GO:0030312//external encapsulating structure	GO:0005198//structural molecule activity	GO:0010467//gene expression	gi|674944661|emb|CDX88728.1|/5.2344e-31/BnaA03g09210D [Brassica napus]
Traes_4AL_5E6BE848E	1287	1.80909	Up	1.89e-24	9.58e-22	1.44747	Up	7.23e-15	1.97e-12	1.36455	Up	7.56e-13	1.55e-10	K08057|1|0.0|638|bdi:100841311|calreticulin	GO:0044432;GO:0031410//cytoplasmic vesicle	GO:0046872//metal ion binding;GO:0005515//protein binding	GO:0032501//multicellular organismal process;GO:0006874//cellular calcium ion homeostasis;GO:0044267//cellular protein metabolic process	gi|475585010|gb|EMT19943.1|/0/Calreticulin [Aegilops tauschii]
Traes_4AL_C0725C38C	1107	1.237	Up	1.64e-14	4.08e-12	1.18201	Up	1.43e-13	3.47e-11	1.439	Up	1.15e-20	4.34e-18	K13379|1|0.0|744|bdi:100838265|reversibly glycosylated polypeptide / UDP-arabinopyranose mutase [EC:2.4.1.- 5.4.99.30]	GO:0005911//cell-cell junction;GO:0043231//intracellular membrane-bounded organelle;GO:0030312//external encapsulating structure	GO:0035251//UDP-glucosyltransferase activity	GO:0045229//external encapsulating structure organization;GO:0009250//glucan biosynthetic process	gi|475618083|gb|EMT30339.1|/0/Alpha-1,4-glucan-protein synthase (UDP-forming) [Aegilops tauschii]
Traes_4AL_CCA6E7CD4	1452	2.36217	Up	1.01e-10	1.72e-08	2.38643	Up	2.95e-11	5.37e-09	2.87555	Up	6.3e-18	2.04e-15	K01184|1|3e-15|59.7|ath:AT5G17200|polygalacturonase [EC:3.2.1.15]	-	GO:0004553//hydrolase activity, hydrolyzing O-glycosyl compounds	GO:0044238//primary metabolic process;GO:0045229//external encapsulating structure organization	gi|326490848|dbj|BAJ90091.1|/0/predicted protein [Hordeum vulgare subsp. vulgare]
Traes_4AL_F23B2CEFB	1584	1.9037	Up	3.03e-260	1.88e-256	2.03654	Up	0	0	2.03751	Up	0	0	K09580|1|0.0|767|bdi:100846545|protein disulfide-isomerase A1 [EC:5.3.4.1]	GO:0044432	GO:0016862//intramolecular oxidoreductase activity, interconverting keto- and enol-groups;GO:0015036//disulfide oxidoreductase activity	GO:0018904;GO:0019725//cellular homeostasis	gi|13925723|gb|AAK49423.1|AF262979_1/0/protein disulfide isomerase 1 proprotein [Triticum aestivum]
Traes_4AS_9F46EA4DC	2430	2.0086	Up	3.74e-09	4.8e-07	1.60116	Up	8.42e-06	0.000452014	2.08577	Up	3.31e-10	4.65e-08	K07277|1|7e-28|124|sbi:SORBI_04g006590|outer membrane protein	GO:0043231//intracellular membrane-bounded organelle;GO:0016020//membrane	GO:0008320//protein transmembrane transporter activity	GO:0015031//protein transport	gi|326506018|dbj|BAJ91248.1|/0/predicted protein [Hordeum vulgare subsp. vulgare]
Traes_4AS_DF720DD3A	1149	1.2032	Up	4.25e-30	2.67e-27	1.03283	Up	4.41e-22	2.26e-19	1.10228	Up	3.74e-25	1.83e-22	K03231|1|0.0|763|bdi:100822582|elongation factor 1-alpha	GO:0044424	GO:0017111//nucleoside-triphosphatase activity;GO:0008135//translation factor activity, RNA binding;GO:0032561//guanyl ribonucleotide binding	GO:0006412//translation;GO:0009207	gi|474388024|gb|EMS65134.1|/0/Elongation factor 1-alpha [Triticum urartu]
Traes_4BL_335FA152B	645	1.50242	Up	1.12e-29	6.74e-27	1.37711	Up	7.31e-25	4.69e-22	1.04341	Up	3.52e-13	7.52e-11	K03231|1|4e-124|441|bdi:100822582|elongation factor 1-alpha	GO:0044424	GO:0017111//nucleoside-triphosphatase activity;GO:0008135//translation factor activity, RNA binding;GO:0032561//guanyl ribonucleotide binding	GO:0006412//translation;GO:0009207	gi|399414|sp|Q03033.1|EF1A_WHEAT/4.83591e-123/RecName: Full=Elongation factor 1-alpha; Short=EF-1-alpha [Triticum aestivum]
Traes_4BL_41FA8C663	927	1.11254	Up	7.37e-07	5.44e-05	1.30993	Up	6.77e-10	9.61e-08	1.40951	Up	2.15e-11	3.64e-09	K02998|1|7e-138|488|bdi:100832279|small subunit ribosomal protein SAe	GO:0030529//ribonucleoprotein complex	GO:0005198//structural molecule activity	GO:0010467//gene expression	gi|475604728|gb|EMT25827.1|/1.06981e-150/40S ribosomal protein SA [Aegilops tauschii]
Traes_4BL_67B4B16E5	798	3.12945	Up	3.9e-06	0.000230585	3.13884	Up	2.65e-06	0.000168032	3.43459	Up	7.79e-08	7.26e-06	K10206|1|1e-138|490|bdi:100831819|LL-diaminopimelate aminotransferase [EC:2.6.1.83]	GO:0043231//intracellular membrane-bounded organelle	GO:0048037//cofactor binding;GO:0008483//transaminase activity	GO:0008152//metabolic process	gi|474196045|gb|EMS58371.1|/4.13421e-142/LL-diaminopimelate aminotransferase, chloroplastic [Triticum urartu]
Traes_4BL_9EB528634	1092	-2.48549	Down	1.19e-12	2.53e-10	-1.29633	Down	2.5e-06	0.000159804	-2.64176	Down	2.72e-13	5.87e-11	-	GO:0043231//intracellular membrane-bounded organelle	-	-	gi|326532234|dbj|BAK05046.1|/3.41683e-149/predicted protein [Hordeum vulgare subsp. vulgare]
Traes_4BL_FBA9B0C69	231	2.15358	Up	1.66e-15	4.48e-13	1.42429	Up	2.34e-06	0.000150417	1.99711	Up	5.32e-13	1.12e-10	K09873|1|2e-33|138|ath:AT2G36830|aquaporin TIP	GO:0031224//intrinsic component of membrane;GO:0031090//organelle membrane;GO:0043231//intracellular membrane-bounded organelle	-	GO:0006810//transport	gi|4099406|gb|AAD10494.1|/2.95786e-39/gamma-type tonoplast intrinsic protein [Triticum aestivum]
Traes_4BS_03EB5D160	594	1.87707	Up	3.62e-10	5.62e-08	1.51842	Up	1.14e-06	8.1e-05	1.65653	Up	6.57e-08	6.19e-06	-	-	-	-	gi|115349900|gb|ABI95398.1|/1.49786e-109/fasciclin-like protein FLA8 [Triticum aestivum]
Traes_4BS_067788F5E	804	1.95567	Up	1.04e-07	9.85e-06	1.89513	Up	2.13e-07	1.86e-05	1.71819	Up	5.66e-06	0.000311853	K03031|1|3e-134|475|bdi:100836881|26S proteasome regulatory subunit N12	GO:0022624//proteasome accessory complex	-	GO:0019538//protein metabolic process	gi|474135678|gb|EMS56329.1|/3.20389e-150/26S proteasome non-ATPase regulatory subunit RPN12A [Triticum urartu]
Traes_4BS_42361CB8D	1539	1.93229	Up	0	0	2.20579	Up	0	0	2.2348	Up	0	0	K09580|1|0.0|793|bdi:100846545|protein disulfide-isomerase A1 [EC:5.3.4.1]	GO:0044432	GO:0016862//intramolecular oxidoreductase activity, interconverting keto- and enol-groups;GO:0015036//disulfide oxidoreductase activity	GO:0018904;GO:0019725//cellular homeostasis	gi|13925726|gb|AAK49424.1|AF262980_1/0/protein disulfide isomerase 2 precursor [Triticum aestivum]
Traes_4BS_48D6F717D	1170	1.38103	Up	3.72e-09	4.79e-07	1.35147	Up	5.37e-09	6.68e-07	1.6143	Up	3.87e-13	8.22e-11	K02925|1|0.0|756|bdi:100838633|large subunit ribosomal protein L3e	GO:0030529//ribonucleoprotein complex	GO:0005198//structural molecule activity	GO:0010467//gene expression	gi|34105768|gb|AAQ62075.1|/0/ribosomal protein L3 [Triticum aestivum]
Traes_4BS_C58EB85F1	1836	2.8235	Up	1.18e-06	8.25e-05	3.2603	Up	9.4e-10	1.3e-07	3.36245	Up	2.09e-10	3.02e-08	K13462|1|6e-67|253|sbi:SORBI_02g036510|guanine nucleotide-exchange factor	GO:0044464	GO:0005083	GO:0032011//ARF protein signal transduction	gi|474160147|gb|EMS57270.1|/0/Brefeldin A-inhibited guanine nucleotide-exchange protein 2 [Triticum urartu]
Traes_4DL_259779FAE	750	2.81263	Up	4.47e-16	1.31e-13	2.73917	Up	2.34e-15	7.1e-13	2.81432	Up	2.21e-16	6.21e-14	K00660|1|4e-47|186|ath:AT5G13930|chalcone synthase [EC:2.3.1.74]	-	GO:0016740//transferase activity	-	gi|475524274|gb|EMT06998.1|/5.96033e-108/Chalcone synthase 8 [Aegilops tauschii]
Traes_4DL_30CAF6ABE	1224	13.9153	Up	5.58e-09	6.95e-07	13.9721	Up	1.23e-09	1.68e-07	13.5338	Up	5.21e-07	3.89e-05	K06883|1|2e-154|543|bdi:100827215|	-	GO:0000166//nucleotide binding	-	gi|473878443|gb|EMS47926.1|/7.04736e-154/GPN-loop GTPase 1-like protein [Triticum urartu]
Traes_4DL_402A13792	3786	12.4435	Up	4.4e-10	6.64e-08	12.0701	Up	4.22e-08	4.41e-06	11.7814	Up	9.8e-07	6.76e-05	K11665|1|0.0|1873|bdi:100834833|DNA helicase INO80 [EC:3.6.4.12]	-	GO:0017111//nucleoside-triphosphatase activity;GO:0003676//nucleic acid binding;GO:0032559	-	gi|475622157|gb|EMT31763.1|/0/DNA helicase INO80 complex-1-like protein [Aegilops tauschii]
Traes_4DL_A379ABAE9	642	2.46395	Up	2.74e-16	8.11e-14	2.57193	Up	9.35e-19	3.75e-16	3.33783	Up	1.53e-38	1.29e-35	K09873|1|2e-71|266|ath:AT3G26520|aquaporin TIP	GO:0031224//intrinsic component of membrane;GO:0031090//organelle membrane;GO:0043231//intracellular membrane-bounded organelle	-	GO:0006810//transport	gi|674649721|dbj|BAP33938.1|/4.66425e-94/aquaporin [Triticum aestivum]
Traes_4DL_A3860F7BD	1527	1.25956	Up	9.82e-07	6.95e-05	1.57263	Up	4.6e-11	8.09e-09	1.58603	Up	4.38e-11	7.01e-09	K01529|1|2e-148|523|ath:AT3G53110|[EC:3.6.1.-];K03257|3|8e-64|243|cme:CMK028C|translation initiation factor 4A;K13025|4|2e-57|221|vvi:100255368|ATP-dependent RNA helicase [EC:3.6.4.13]	-	GO:0032559;GO:0042623//ATPase activity, coupled	-	gi|326497349|dbj|BAK02259.1|/0/predicted protein [Hordeum vulgare subsp. vulgare]
Traes_4DL_C4877C20D	579	1.57687	Up	1.13e-15	3.16e-13	1.14513	Up	4.75e-08	4.86e-06	1.41957	Up	1.28e-12	2.53e-10	K02993|1|2e-100|362|bdi:100822161|small subunit ribosomal protein S7e	GO:0030529//ribonucleoprotein complex	GO:0005198//structural molecule activity	GO:0010467//gene expression	gi|57471724|gb|AAW50993.1|/6.07819e-105/ribosomal protein S7 [Triticum aestivum]
Traes_4DL_C7294E42F	420	2.86871	Up	4.92e-09	6.19e-07	2.96729	Up	6.6e-10	9.46e-08	3.48666	Up	3.11e-15	7.95e-13	K00660|1|4e-27|117|gmx:100775264|chalcone synthase [EC:2.3.1.74];K13232|4|8e-27|117|vvi:100242994|stilbene synthase [EC:2.3.1.95]	-	GO:0016740//transferase activity	-	gi|475524274|gb|EMT06998.1|/6.19838e-61/Chalcone synthase 8 [Aegilops tauschii]
Traes_4DS_0A01300F2	1239	2.70651	Up	8.06e-10	1.14e-07	2.58386	Up	5.06e-09	6.3e-07	2.3461	Up	4.38e-07	3.38e-05	K00924|1|3e-30|130|aly:ARALYDRAFT_489138|[EC:2.7.1.-]	GO:0031410//cytoplasmic vesicle	GO:0004175//endopeptidase activity	GO:0019538//protein metabolic process	gi|475615966|gb|EMT29613.1|/0/Aspartic proteinase Asp1 [Aegilops tauschii]
Traes_4DS_26272902A	1548	2.16218	Up	0	0	2.21611	Up	0	0	2.32298	Up	0	0	K09580|1|0.0|794|bdi:100846545|protein disulfide-isomerase A1 [EC:5.3.4.1]	GO:0044432	GO:0016862//intramolecular oxidoreductase activity, interconverting keto- and enol-groups;GO:0015036//disulfide oxidoreductase activity	GO:0018904;GO:0019725//cellular homeostasis	gi|13925728|gb|AAK49425.1|AF262981_1/0/protein disulfide isomerase 3 precursor [Triticum aestivum]
Traes_4DS_CC9F9317E	861	1.25239	Up	1.08e-05	0.000543206	1.4837	Up	2.9e-08	3.15e-06	1.36504	Up	8.74e-07	6.08e-05	K08916|1|1e-133|474|bdi:100821549|light-harvesting complex II chlorophyll a/b binding protein 5	GO:0009536//plastid	-	GO:0006091//generation of precursor metabolites and energy	gi|475485989|gb|EMT03206.1|/3.72757e-147/Chlorophyll a-b binding protein CP26, chloroplastic [Aegilops tauschii]
Traes_4DS_F56950AC81	1443	1.19884	Up	1.3e-07	1.2e-05	1.35185	Up	5.29e-10	7.75e-08	1.10134	Up	1.47e-06	9.59e-05	K00012|1|0.0|946|bdi:100840467|UDPglucose 6-dehydrogenase [EC:1.1.1.22]	-	GO:0016614//oxidoreductase activity, acting on CH-OH group of donors;GO:0000166//nucleotide binding	GO:0008152//metabolic process	gi|357157440|ref|XP_003577799.1|/0/PREDICTED: UDP-glucose 6-dehydrogenase 4-like [Brachypodium distachyon]
Traes_5AL_147EA9565	348	1.38444	Up	1.64e-19	6.06e-17	1.15799	Up	1.85e-13	4.46e-11	1.3929	Up	4.33e-20	1.59e-17	K02966|1|3e-59|224|bdi:100824530|small subunit ribosomal protein S19e	GO:0030529//ribonucleoprotein complex	GO:0005198//structural molecule activity	GO:0010467//gene expression	gi|473753353|gb|EMS45638.1|/1.26614e-61/40S ribosomal protein S19 [Triticum urartu]
Traes_5AL_2A92E7079	996	13.605	Up	3.21e-06	0.000194629	13.5399	Up	4.7e-06	0.000275629	13.5105	Up	6.52e-06	0.000347636	K00924|1|3e-134|476|osa:4337593|[EC:2.7.1.-];K05658|2|2e-117|420|vvi:100262734|ATP-binding cassette, subfamily B (MDR/TAP), member 1	GO:0043231//intracellular membrane-bounded organelle	GO:0004672//protein kinase activity;GO:0032559	GO:0006464//cellular protein modification process	gi|475623015|gb|EMT32058.1|/6.15737e-171/Protein kinase APK1A, chloroplastic [Aegilops tauschii]
Traes_5AL_8A4FE36A0	714	1.83246	Up	9.05e-07	6.48e-05	1.6816	Up	7.27e-06	0.000398589	1.62526	Up	1.91e-05	0.000870901	K14945|1|6e-115|411|bdi:100842113|protein quaking;K13095|2|1e-114|410|osa:4334557|splicing factor 1	-	GO:0003676//nucleic acid binding	-	gi|326514498|dbj|BAJ96236.1|/2.60666e-118/predicted protein [Hordeum vulgare subsp. vulgare]
Traes_5AL_A2F15F340	996	3.99771	Up	1.63e-40	1.34e-37	3.29156	Up	1.27e-22	6.9e-20	3.97241	Up	5.7e-40	5.21e-37	K01188|1|1e-119|427|gmx:100819117|beta-glucosidase [EC:3.2.1.21]	GO:0031410//cytoplasmic vesicle	-	-	gi|20259685|gb|AAM13694.1|/0/beta-D-glucan exohydrolase [Triticum aestivum]
Traes_5AL_AD0034878	528	2.57062	Up	3.66e-14	8.81e-12	2.88417	Up	5.63e-20	2.52e-17	2.71423	Up	1.15e-16	3.33e-14	K01602|1|5e-93|337|bdi:100840557|ribulose-bisphosphate carboxylase small chain [EC:4.1.1.39]	GO:0009536//plastid	GO:0016491//oxidoreductase activity;GO:0016831//carboxy-lyase activity	GO:0043094//cellular metabolic compound salvage;GO:0015977//carbon fixation	gi|475517356|gb|EMT06085.1|/2.31281e-99/hypothetical protein F775_43781 [Aegilops tauschii]
Traes_5AL_B507D4790	1200	1.40291	Up	2.91e-06	0.000181693	1.4309	Up	1.19e-06	8.45e-05	1.89315	Up	3.51e-12	6.6e-10	K12448|1|0.0|746|bdi:100824116|UDP-arabinose 4-epimerase [EC:5.1.3.5]	-	GO:0048037//cofactor binding;GO:0016857//racemase and epimerase activity, acting on carbohydrates and derivatives	GO:0019318//hexose metabolic process	gi|84873492|gb|ABC67797.1|/0/UDP-D-xylose epimerase 1 [Hordeum vulgare]
Traes_5AL_CC12189FF	744	1.49589	Up	3.53e-56	4.11e-53	1.23365	Up	1.23e-36	1.22e-33	1.15821	Up	4.02e-31	2.46e-28	K03231|1|8e-131|464|bdi:100822582|elongation factor 1-alpha	GO:0044424	GO:0017111//nucleoside-triphosphatase activity;GO:0008135//translation factor activity, RNA binding;GO:0032561//guanyl ribonucleotide binding	GO:0006412//translation;GO:0009207	gi|474388024|gb|EMS65134.1|/1.17325e-132/Elongation factor 1-alpha [Triticum urartu]
Traes_5AL_E2D1A33AC	744	1.19803	Up	4.82e-20	1.83e-17	1.06382	Up	7.68e-16	2.41e-13	1.54375	Up	1.05e-36	8.23e-34	K03231|1|8e-131|464|bdi:100822582|elongation factor 1-alpha	GO:0044424	GO:0017111//nucleoside-triphosphatase activity;GO:0008135//translation factor activity, RNA binding;GO:0032561//guanyl ribonucleotide binding	GO:0006412//translation;GO:0009207	gi|474388024|gb|EMS65134.1|/1.17325e-132/Elongation factor 1-alpha [Triticum urartu]
Traes_5AL_ED21C722B	2508	1.42103	Up	3.71e-37	2.8e-34	1.36735	Up	5.88e-35	5.36e-32	1.38778	Up	1.16e-35	8.28e-33	K00688|1|0.0|1509|bdi:100828538|starch phosphorylase [EC:2.4.1.1]	-	-	-	gi|34305475|gb|AAQ63570.1|/0/plastidic alpha 1,4-glucan phosphorylase [Triticum aestivum]
Traes_5AS_1DD35548B	1257	14.1341	Up	1.23e-10	2.06e-08	13.0684	Up	1.53e-05	0.000729014	13.4213	Up	9.8e-07	6.73e-05	-	-	GO:0005092//GDP-dissociation inhibitor activity	GO:0006810//transport;GO:0033124	gi|37983041|gb|AAR06264.1|/0/GDP dissociation inhibitor protein [Hordeum vulgare]
Traes_5AS_33A86266A	2619	3.44441	Up	7.91e-08	7.62e-06	3.76365	Up	2.47e-10	3.77e-08	3.42923	Up	9e-08	8.2e-06	K14293|1|0.0|1571|bdi:100845669|importin subunit beta-1	-	GO:0022892	GO:0015031//protein transport	gi|475534859|gb|EMT08648.1|/0/Importin subunit beta-1 [Aegilops tauschii]
Traes_5AS_65F724936	1065	1.22705	Up	6.7e-07	5.04e-05	1.13558	Up	3.4e-06	0.000207893	1.30962	Up	4.54e-08	4.47e-06	K01689|1|0.0|685|bdi:100837902|enolase [EC:4.2.1.11]	GO:0043234//protein complex;GO:0044424	GO:0046872//metal ion binding;GO:0016836//hydro-lyase activity	GO:0006007//glucose catabolic process	gi|461744056|gb|AGH20061.1|/0/enolase [Triticum aestivum]
Traes_5BL_06F9CDF0F	843	1.19897	Up	2.36e-29	1.4e-26	1.11065	Up	1.6e-25	1.05e-22	1.17556	Up	1.54e-28	8.82e-26	K03231|1|9e-158|553|bdi:100822582|elongation factor 1-alpha	GO:0044424	GO:0017111//nucleoside-triphosphatase activity;GO:0008135//translation factor activity, RNA binding;GO:0032561//guanyl ribonucleotide binding	GO:0006412//translation;GO:0009207	gi|399414|sp|Q03033.1|EF1A_WHEAT/6.36625e-160/RecName: Full=Elongation factor 1-alpha; Short=EF-1-alpha [Triticum aestivum]
Traes_5BL_0C9E53191	582	15.0426	Up	5.58e-09	6.96e-07	15.5672	Up	3.23e-13	7.56e-11	14.9348	Up	1.18e-08	1.33e-06	-	-	-	-	gi|475603686|gb|EMT25497.1|/2.51461e-90/hypothetical protein F775_31295 [Aegilops tauschii]
Traes_5BL_2136D403E	1854	3.91975	Up	7.47e-14	1.75e-11	4.19071	Up	1.1e-17	4.09e-15	3.87643	Up	1.67e-13	3.7e-11	K01188|1|0.0|686|ath:AT3G47000|beta-glucosidase [EC:3.2.1.21]	GO:0031410//cytoplasmic vesicle	GO:0016798//hydrolase activity, acting on glycosyl bonds	GO:0044238//primary metabolic process	gi|4566505|gb|AAD23382.1|AF102868_1/0/beta-D-glucan exohydrolase isoenzyme ExoI [Hordeum vulgare subsp. vulgare]
Traes_5BL_29847C42C	792	2.15763	Up	3.25e-10	5.06e-08	2.11339	Up	4.95e-10	7.27e-08	2.25004	Up	2.57e-11	4.25e-09	K08913|1|2e-143|506|bdi:100842929|light-harvesting complex II chlorophyll a/b binding protein 2	GO:0009536//plastid	-	GO:0006091//generation of precursor metabolites and energy	gi|473813968|gb|EMS46868.1|/7.4251e-144/Chlorophyll a-b binding protein, chloroplastic [Triticum urartu]
Traes_5BL_37ECD3B1E	2088	2.16099	Up	3.95e-17	1.24e-14	2.1447	Up	1.89e-17	6.96e-15	1.74618	Up	1.58e-10	2.32e-08	K04079|1|0.0|1182|bdi:100836503|molecular chaperone HtpG	GO:0043231//intracellular membrane-bounded organelle	GO:0005515//protein binding;GO:0032559	GO:0050896//response to stimulus;GO:0044267//cellular protein metabolic process	gi|473956238|gb|EMS50921.1|/0/Endoplasmin [Triticum urartu]
Traes_5BL_3B390119D	453	-2.50047	Down	1.44e-06	9.85e-05	-4.01402	Down	1.01e-10	1.65e-08	-2.1583	Down	1.05e-05	0.000528256	-	-	-	-	gi|121489505|emb|CAJ56055.1|/1.69233e-26/dehydrin 1 [Aegilops umbellulata]
Traes_5BL_451383DB0	3045	2.90096	Up	4.92e-09	6.18e-07	2.96205	Up	6.6e-10	9.44e-08	2.70555	Up	8.32e-08	7.63e-06	K14290|1|0.0|1911|bdi:100833436|exportin-1	-	GO:0022892	GO:0015031//protein transport	gi|721603984|ref|XP_010230260.1|/0/PREDICTED: exportin-1-like isoform X4 [Brachypodium distachyon]
Traes_5BL_628390692	351	-3.5368	Down	1.13e-119	2.35e-116	-1.68724	Down	8.76e-55	1.6e-51	-2.69891	Down	2.2e-92	5.32e-89	-	GO:0031410//cytoplasmic vesicle	GO:0005488	GO:0051234//establishment of localization;GO:0010876//lipid localization	gi|25777824|gb|AAN75627.1|/2.4687e-49/lipid transfer protein 1 precursor [Triticum aestivum]
Traes_5BL_6E019E8E7	1749	-1.50524	Down	7.9e-10	1.12e-07	-1.12756	Down	3.69e-07	3.06e-05	-1.17955	Down	5.02e-07	3.8e-05	-	-	GO:0043169//cation binding;GO:0016791//phosphatase activity	-	gi|332802254|gb|AEE99720.1|/0/PAPhy_a3 [Triticum aestivum]
Traes_5BL_7D5EC9052	1875	2.55324	Up	4.86e-50	4.76e-47	2.23398	Up	6.97e-36	6.68e-33	2.41676	Up	2.01e-43	2e-40	K01188|1|0.0|663|vvi:100255282|beta-glucosidase [EC:3.2.1.21]	GO:0031410//cytoplasmic vesicle	-	-	gi|20259685|gb|AAM13694.1|/0/beta-D-glucan exohydrolase [Triticum aestivum]
Traes_5BL_9054A875E	735	1.81216	Up	1.35e-12	2.85e-10	2.11835	Up	7.76e-19	3.15e-16	2.06082	Up	2.83e-17	8.48e-15	K02937|1|2e-113|406|bdi:100845883|large subunit ribosomal protein L7e	GO:0030529//ribonucleoprotein complex	GO:0005198//structural molecule activity	GO:0010467//gene expression	gi|474111565|gb|EMS55671.1|/6.97363e-114/60S ribosomal protein L7-2 [Triticum urartu]
Traes_5BL_91A57CFD8	615	1.16556	Up	3.24e-06	0.000194861	1.51967	Up	5.09e-11	8.82e-09	1.59705	Up	4.01e-12	7.47e-10	K02877|1|5e-91|331|bdi:100821379|large subunit ribosomal protein L15e	GO:0043231//intracellular membrane-bounded organelle;GO:0030529//ribonucleoprotein complex	GO:0005198//structural molecule activity	GO:0010467//gene expression	gi|326508668|dbj|BAJ95856.1|/3.37615e-91/predicted protein [Hordeum vulgare subsp. vulgare]
Traes_5BL_B984B56DC	2787	1.47971	Up	4.14e-14	9.88e-12	1.2051	Up	2.41e-09	3.12e-07	1.12979	Up	5.27e-08	5.13e-06	K03252|1|0.0|1373|bdi:100820956|translation initiation factor 3 subunit C	GO:0044424;GO:0043234//protein complex	GO:0008135//translation factor activity, RNA binding	GO:0006412//translation	gi|475626301|gb|EMT33287.1|/0/Eukaryotic translation initiation factor 3 subunit C [Aegilops tauschii]
Traes_5BL_BCBE66F1D	513	1.30915	Up	1.7e-07	1.53e-05	1.47833	Up	5.36e-10	7.83e-08	1.56284	Up	4.25e-11	6.82e-09	K02880|1|8e-90|327|bdi:100843393|large subunit ribosomal protein L17e	GO:0030529//ribonucleoprotein complex	GO:0005198//structural molecule activity	GO:0010467//gene expression	gi|474060403|gb|EMS53967.1|/3.84066e-93/60S ribosomal protein L17-1 [Triticum urartu]
Traes_5BL_BE8F54AAA1	207	2.00938	Up	2.22e-09	2.97e-07	1.68412	Up	1.24e-06	8.75e-05	2.58374	Up	1.51e-17	4.74e-15	K11251|1|1e-20|96.3|aly:ARALYDRAFT_358205|histone H2A	GO:0000785//chromatin;GO:0043231//intracellular membrane-bounded organelle	GO:0003676//nucleic acid binding	GO:0034728//nucleosome organization	gi|75282488|sp|Q43213.3|H2A5_WHEAT/6.34105e-21/RecName: Full=Protein H2A.5; AltName: Full=wcH2A-2 [Triticum aestivum]
Traes_5BL_D699B2815	1215	1.04468	Up	6.87e-13	1.51e-10	1.15868	Up	1.45e-16	4.79e-14	1.32886	Up	3.34e-22	1.43e-19	K02930|1|0.0|632|bdi:100845116|large subunit ribosomal protein L4e	GO:0030529//ribonucleoprotein complex	GO:0005198//structural molecule activity	GO:0010467//gene expression	gi|326488173|dbj|BAJ89925.1|/0/predicted protein [Hordeum vulgare subsp. vulgare]
Traes_5BL_D6C9D200D1	459	-4.8007	Down	1.03e-08	1.21e-06	-3.05932	Down	5.55e-07	4.37e-05	-3.79628	Down	7.77e-08	7.26e-06	-	GO:0044424	GO:0030597	GO:0051704;GO:0006952//defense response;GO:0001906//cell killing;GO:0006412//translation	gi|391929|dbj|BAA02948.1|/9.71313e-75/tritin [Triticum aestivum]
Traes_5BL_E3BC16326	798	1.7526	Up	3.55e-11	6.34e-09	2.33056	Up	2.98e-23	1.74e-20	2.22519	Up	2.81e-20	1.04e-17	K08912|1|3e-151|532|bdi:100828241|light-harvesting complex II chlorophyll a/b binding protein 1	GO:0009536//plastid	-	GO:0006091//generation of precursor metabolites and energy	gi|473965828|gb|EMS51257.1|/3.98577e-153/Chlorophyll a-b binding protein 1, chloroplastic [Triticum urartu]
Traes_5BL_E948DCA4A	642	1.07806	Up	7.88e-08	7.6e-06	1.46561	Up	1.91e-15	5.85e-13	1.61872	Up	3.61e-19	1.26e-16	K02981|1|8e-118|420|bdi:100822310|small subunit ribosomal protein S2e	GO:0030529//ribonucleoprotein complex	GO:0003676//nucleic acid binding;GO:0005198//structural molecule activity	GO:0010467//gene expression	gi|475599572|gb|EMT24273.1|/9.33298e-119/40S ribosomal protein S2-3 [Aegilops tauschii]
Traes_5BL_E99B4DCCB	909	1.11879	Up	8.26e-20	3.12e-17	1.2079	Up	2.28e-24	1.41e-21	1.32839	Up	6.06e-30	3.63e-27	K02932|1|5e-139|491|bdi:100839369|large subunit ribosomal protein L5e	GO:0030529//ribonucleoprotein complex	GO:0019843//rRNA binding;GO:0005198//structural molecule activity	GO:0010467//gene expression	gi|475595515|gb|EMT23062.1|/5.01807e-145/60S ribosomal protein L5-2 [Aegilops tauschii]
Traes_5BS_017F8702A	1158	14.0241	Up	2.96e-09	3.89e-07	13.6991	Up	1.37e-07	1.29e-05	13.5887	Up	5.21e-07	3.9e-05	K01623|1|0.0|714|bdi:100836194|fructose-bisphosphate aldolase, class I [EC:4.1.2.13]	GO:0043231//intracellular membrane-bounded organelle	GO:0016832//aldehyde-lyase activity	GO:0006007//glucose catabolic process	gi|326499908|dbj|BAJ90789.1|/0/predicted protein [Hordeum vulgare subsp. vulgare]
Traes_5BS_223BB7499	717	1.20187	Up	9.97e-09	1.18e-06	1.0836	Up	2.53e-07	2.15e-05	1.25776	Up	1.1e-09	1.45e-07	K03283|1|2e-115|413|osa:4351875|heat shock 70kDa protein 1/8	GO:0043231//intracellular membrane-bounded organelle	GO:0005515//protein binding;GO:0016628//oxidoreductase activity, acting on the CH-CH group of donors, NAD or NADP as acceptor;GO:0032559	GO:0050896//response to stimulus;GO:0044267//cellular protein metabolic process	gi|475611593|gb|EMT28145.1|/4.32492e-129/Stromal 70 kDa heat shock-related protein, chloroplastic [Aegilops tauschii]
Traes_5BS_A651F57B9	786	1.62768	Up	4.84e-11	8.56e-09	1.57886	Up	1.24e-10	2.01e-08	2.00679	Up	2.08e-18	6.97e-16	K02938|1|3e-146|515|bdi:100835896|large subunit ribosomal protein L8e	GO:0030529//ribonucleoprotein complex	GO:0005198//structural molecule activity	GO:0010467//gene expression	gi|326488097|dbj|BAJ89887.1|/2.27422e-145/predicted protein [Hordeum vulgare subsp. vulgare]
Traes_5BS_F56E72D93	1383	1.37982	Up	1.03e-43	8.99e-41	1.69918	Up	1.23e-75	3.48e-72	1.55751	Up	9.5e-60	1.39e-56	K01689|1|0.0|784|bdi:100837902|enolase [EC:4.2.1.11]	GO:0043234//protein complex;GO:0044424	GO:0046872//metal ion binding;GO:0016836//hydro-lyase activity	GO:0006007//glucose catabolic process	gi|461744058|gb|AGH20062.1|/0/enolase [Triticum aestivum]
Traes_5DL_023BCC421	555	1.57825	Up	1e-30	6.37e-28	1.36698	Up	1.86e-22	9.93e-20	1.45107	Up	2.11e-25	1.06e-22	K03231|1|2e-92|336|bdi:100822582|elongation factor 1-alpha	GO:0044424	GO:0017111//nucleoside-triphosphatase activity;GO:0008135//translation factor activity, RNA binding;GO:0032561//guanyl ribonucleotide binding	GO:0006412//translation;GO:0009207	gi|475541027|gb|EMT09703.1|/1.95743e-94/Elongation factor 1-alpha [Aegilops tauschii]
Traes_5DL_02DC1BE45	516	1.20739	Up	7.55e-07	5.54e-05	1.0476	Up	2.11e-05	0.000965823	1.39436	Up	2.55e-09	3.17e-07	K00417|1|7e-40|107|bdi:100833047|ubiquinol-cytochrome c reductase subunit 7	GO:0005746//mitochondrial respiratory chain	GO:0009055//electron carrier activity;GO:0015078//hydrogen ion transmembrane transporter activity	GO:0051234//establishment of localization;GO:0022904//respiratory electron transport chain	gi|475562930|gb|EMT14168.1|/8.38578e-46/Cytochrome b-c1 complex subunit 7 [Aegilops tauschii]
Traes_5DL_0A7630D1E	1443	1.78909	Up	8.08e-14	1.89e-11	1.89405	Up	3.06e-16	9.94e-14	1.99939	Up	2.95e-18	9.77e-16	K00012|1|0.0|949|bdi:100841376|UDPglucose 6-dehydrogenase [EC:1.1.1.22]	GO:0031410//cytoplasmic vesicle	GO:0016614//oxidoreductase activity, acting on CH-OH group of donors;GO:0000166//nucleotide binding	GO:0008152//metabolic process	gi|357114933|ref|XP_003559248.1|/0/PREDICTED: UDP-glucose 6-dehydrogenase 4 [Brachypodium distachyon]
Traes_5DL_11F618A4D	435	1.31168	Up	3.25e-09	4.22e-07	1.47429	Up	2.65e-12	5.49e-10	1.87271	Up	5.5e-21	2.13e-18	K02976|1|3e-35|145|zma:100193262|small subunit ribosomal protein S26e	GO:0030529//ribonucleoprotein complex	GO:0005198//structural molecule activity	GO:0010467//gene expression	gi|195618460|gb|ACG31060.1|/6.55582e-34/40S ribosomal protein S26 [Zea mays]
Traes_5DL_343F3EE59	915	1.97557	Up	7.78e-12	1.49e-09	2.60192	Up	1.28e-24	8.05e-22	2.50883	Up	7.76e-22	3.25e-19	K08912|1|1e-132|376|bdi:100828241|light-harvesting complex II chlorophyll a/b binding protein 1	GO:0009536//plastid	-	GO:0006091//generation of precursor metabolites and energy	gi|473965828|gb|EMS51257.1|/6.31294e-134/Chlorophyll a-b binding protein 1, chloroplastic [Triticum urartu]
Traes_5DL_AF312F034	1551	13.0751	Up	1.7e-06	0.000113044	13.3636	Up	4.22e-08	4.39e-06	13.5957	Up	3.33e-09	4.08e-07	-	GO:0043231//intracellular membrane-bounded organelle;GO:0031410//cytoplasmic vesicle	-	-	gi|475626416|gb|EMT33337.1|/0/hypothetical protein F775_00587 [Aegilops tauschii]
Traes_5DL_CBFCCC451	1200	2.72346	Up	3.42e-06	0.000204602	2.60313	Up	8.28e-06	0.000444721	2.8399	Up	4.56e-07	3.49e-05	K12448|1|0.0|755|bdi:100824116|UDP-arabinose 4-epimerase [EC:5.1.3.5]	-	GO:0048037//cofactor binding;GO:0016857//racemase and epimerase activity, acting on carbohydrates and derivatives	GO:0019318//hexose metabolic process	gi|84873492|gb|ABC67797.1|/0/UDP-D-xylose epimerase 1 [Hordeum vulgare]
Traes_5DL_CEBA87E3F	657	-2.74655	Down	3.87e-70	5.28e-67	-1.33478	Down	2.16e-29	1.56e-26	-2.88027	Down	1.01e-73	1.93e-70	-	GO:0044424	GO:0030597	GO:0051704;GO:0006952//defense response;GO:0001906//cell killing;GO:0006412//translation	gi|391929|dbj|BAA02948.1|/9.26906e-101/tritin [Triticum aestivum]
Traes_5DL_CFFABFAA6	1521	1.47735	Up	2.44e-35	1.75e-32	1.55836	Up	1.13e-41	1.48e-38	1.6168	Up	1.16e-44	1.17e-41	K00963|1|0.0|748|bdi:100830469|UTP--glucose-1-phosphate uridylyltransferase [EC:2.7.7.9]	GO:0044424	GO:0051748//UTP-monosaccharide-1-phosphate uridylyltransferase activity	-	gi|6136111|sp|Q43772.1|UGPA_HORVU/0/RecName: Full=UTP--glucose-1-phosphate uridylyltransferase; AltName: Full=UDP-glucose pyrophosphorylase; Short=UDPGP; Short=UGPase [Hordeum vulgare]
Traes_5DL_DB575B1BC	567	1.15564	Up	1.25e-05	0.0006044	1.43253	Up	5.65e-09	6.98e-07	1.25729	Up	8.99e-07	6.25e-05	K02958|1|6e-62|234|bdi:100836895|small subunit ribosomal protein S15e	GO:0030529//ribonucleoprotein complex	GO:0003676//nucleic acid binding;GO:0005198//structural molecule activity	GO:0010467//gene expression	gi|326501358|dbj|BAJ98910.1|/8.37188e-64/predicted protein [Hordeum vulgare subsp. vulgare]
Traes_5DL_DF4EA7BE9	549	-2.8613	Down	2.44e-16	7.25e-14	-1.2529	Down	1.09e-06	7.83e-05	-2.88321	Down	1.78e-16	5.05e-14	-	GO:0044424	GO:0030597	GO:0051704;GO:0006952//defense response;GO:0001906//cell killing;GO:0006412//translation	gi|391929|dbj|BAA02948.1|/6.52915e-87/tritin [Triticum aestivum]
Traes_5DL_ED441B7EB	624	5.90077	Up	1.46e-19	5.45e-17	5.64386	Up	1.41e-16	4.68e-14	6.05924	Up	7.29e-22	3.08e-19	K01188|1|5e-54|208|rcu:RCOM_0611400|beta-glucosidase [EC:3.2.1.21]	GO:0031410//cytoplasmic vesicle	-	-	gi|20259685|gb|AAM13694.1|/1.32737e-98/beta-D-glucan exohydrolase [Triticum aestivum]
Traes_5DS_1343D5F09	786	1.16556	Up	6.84e-07	5.13e-05	1.43975	Up	5.4e-11	9.27e-09	1.26942	Up	2.77e-08	2.87e-06	K02938|1|3e-146|515|bdi:100835896|large subunit ribosomal protein L8e	GO:0030529//ribonucleoprotein complex	GO:0005198//structural molecule activity	GO:0010467//gene expression	gi|326488097|dbj|BAJ89887.1|/2.27422e-145/predicted protein [Hordeum vulgare subsp. vulgare]
Traes_5DS_27490F707	1734	13.8017	Up	9.72e-12	1.82e-09	12.9012	Up	8.03e-07	5.99e-05	13.4666	Up	1.77e-09	2.28e-07	K01937|1|0.0|1062|bdi:100823696|CTP synthase [EC:6.3.4.2]	-	GO:0016879//ligase activity, forming carbon-nitrogen bonds	GO:0006220//pyrimidine nucleotide metabolic process	gi|326505690|dbj|BAJ95516.1|/0/predicted protein [Hordeum vulgare subsp. vulgare]
Traes_5DS_6429161E7	1062	1.16305	Up	5.41e-33	3.64e-30	1.21259	Up	1.02e-37	1.16e-34	1.00963	Up	1.72e-24	8.11e-22	K01689|1|0.0|691|bdi:100837902|enolase [EC:4.2.1.11]	GO:0043234//protein complex;GO:0044424	GO:0046872//metal ion binding;GO:0016836//hydro-lyase activity	GO:0006007//glucose catabolic process	gi|461744058|gb|AGH20062.1|/0/enolase [Triticum aestivum]
Traes_6AL_116270FF1	1119	1.2399	Up	2.15e-08	2.38e-06	1.24045	Up	1.15e-08	1.34e-06	1.29634	Up	2.14e-09	2.71e-07	K01255|1|0.0|716|bdi:100827480|leucyl aminopeptidase [EC:3.4.11.1]	GO:0044424	GO:0046914//transition metal ion binding;GO:0008237//metallopeptidase activity;GO:0008238//exopeptidase activity	GO:0019538//protein metabolic process	gi|474036630|gb|EMS53149.1|/0/Leucine aminopeptidase 2, chloroplastic [Triticum urartu]
Traes_6AL_174253A751	1014	1.46841	Up	3.78e-31	2.48e-28	1.7722	Up	4.22e-51	6.63e-48	1.39064	Up	8.49e-28	4.73e-25	K00134|1|1e-171|600|osa:4336216|glyceraldehyde 3-phosphate dehydrogenase [EC:1.2.1.12]	-	GO:0000166//nucleotide binding	GO:0006007//glucose catabolic process	gi|326496176|dbj|BAJ90709.1|/4.34285e-180/predicted protein [Hordeum vulgare subsp. vulgare]
Traes_6AL_652E2B375	570	1.89859	Up	3.92e-19	1.4e-16	1.20223	Up	3.87e-07	3.2e-05	1.52559	Up	1.11e-11	1.95e-09	K08245|1|1e-52|203|osa:4327861|phytepsin [EC:3.4.23.40]	GO:0031410//cytoplasmic vesicle	GO:0004175//endopeptidase activity	GO:0019538//protein metabolic process	gi|475610277|gb|EMT27697.1|/4.51688e-57/Aspartic proteinase oryzasin-1 [Aegilops tauschii]
Traes_6AL_7139677C8	492	2.00467	Up	1.77e-06	0.000117166	1.88295	Up	7.39e-06	0.000403851	1.99617	Up	1.31e-06	8.73e-05	K05928|1|2e-82|301|bdi:100836877|tocopherol O-methyltransferase [EC:2.1.1.95]	GO:0043231//intracellular membrane-bounded organelle	GO:0016741	GO:0006730//one-carbon metabolic process	gi|474302024|gb|EMS61637.1|/1.20653e-90/Tocopherol O-methyltransferase, chloroplastic [Triticum urartu]
Traes_6AL_7D53B4542	2868	1.51381	Up	4.85e-14	1.15e-11	1.33555	Up	6.77e-11	1.13e-08	1.18875	Up	2.09e-08	2.24e-06	K12471|1|2e-110|399|rcu:RCOM_0050890|epsin	-	-	-	gi|474209900|gb|EMS58811.1|/0/hypothetical protein TRIUR3_19206 [Triticum urartu]
Traes_6AS_4E2AEFF8F	1536	2.27151	Up	9.31e-15	2.37e-12	1.42595	Up	1.79e-05	0.000835569	2.58093	Up	6.37e-21	2.45e-18	K16083|1|6e-102|369|osa:4329725|cytochrome P450, family 71, subfamily Z, polypeptide 6 (ent-isokaurene C2-hydroxylase) [EC:1.14.13.143];K13267|2|1e-92|338|gmx:100814284|cytochrome P450, family 71, subfamily D, polypeptide 9 (flavonoid 6-hydroxylase) [EC:1.14.13.-];K16085|3|8e-85|312|osa:4335091|cytochrome P450, family 99, subfamily A, polypeptide 3 (9beta-pimara-7,15-diene oxidase) [EC:1.14.13.14…	GO:0031410//cytoplasmic vesicle	GO:0016491//oxidoreductase activity;GO:0005506//iron ion binding	-	gi|473983512|gb|EMS51621.1|/0/Cytochrome P450 71D7 [Triticum urartu]
Traes_6AS_9E38A95CB	1245	1.04884	Up	6.66e-10	9.62e-08	1.23485	Up	1.92e-14	5.03e-12	1.16643	Up	1.31e-12	2.57e-10	K03257|1|0.0|808|bdi:100843793|translation initiation factor 4A	-	GO:0008135//translation factor activity, RNA binding;GO:0042623//ATPase activity, coupled;GO:0032559	GO:0006412//translation	gi|474441074|gb|EMS68416.1|/0/Eukaryotic initiation factor 4A-1 [Triticum urartu]
Traes_6AS_A94B64EB6	267	2.40386	Up	1.14e-08	1.32e-06	3.05218	Up	1.03e-16	3.52e-14	3.48896	Up	3.51e-24	1.63e-21	K11252|1|2e-43|171|osa:4324512|histone H2B	GO:0000785//chromatin;GO:0043231//intracellular membrane-bounded organelle	GO:0003676//nucleic acid binding	GO:0034728//nucleosome organization	gi|669029813|emb|CDM84141.1|/8.33647e-42/unnamed protein product [Triticum aestivum]
Traes_6AS_F67BFB2A5	1302	3.00614	Up	9.65e-28	5.5e-25	3.32857	Up	7.12e-39	8.75e-36	3.65992	Up	1.48e-51	1.84e-48	K14684|1|3e-42|171|ota:Ot02g06920|solute carrier family 25 (mitochondrial phosphate transporter), member 23/24/25/41	GO:0009528//plastid inner membrane	-	GO:0006810//transport	gi|474326891|gb|EMS62502.1|/0/Protein brittle-1, chloroplastic/amyloplastic [Triticum urartu]
Traes_6BL_0A6B5575F	867	1.47925	Up	4.69e-07	3.7e-05	1.76366	Up	1.98e-10	3.09e-08	1.33974	Up	7.16e-06	0.00037772	K00611|1|6e-161|564|bdi:100846818|ornithine carbamoyltransferase [EC:2.1.3.3]	GO:0043234//protein complex;GO:0043231//intracellular membrane-bounded organelle	GO:0016743//carboxyl- or carbamoyltransferase activity;GO:0031406//carboxylic acid binding	GO:0006520//cellular amino acid metabolic process	gi|326497643|dbj|BAK05911.1|/1.42777e-162/predicted protein [Hordeum vulgare subsp. vulgare]
Traes_6BL_2B18C9CAD	1914	2.72726	Up	2.01e-06	0.000131434	2.67862	Up	3.11e-06	0.000192543	2.73256	Up	2.25e-06	0.000141066	K03240|1|0.0|1154|bdi:100823064|translation initiation factor eIF-2B subunit epsilon	-	GO:0016772//transferase activity, transferring phosphorus-containing groups	GO:0044260	gi|475549358|gb|EMT11246.1|/0/Translation initiation factor eIF-2B subunit epsilon [Aegilops tauschii]
Traes_6BL_7647E86C3	975	1.10873	Up	4.59e-31	2.95e-28	1.32593	Up	7.67e-49	1.14e-45	1.19778	Up	6.63e-38	5.28e-35	K08245|1|3e-132|469|bdi:100839392|phytepsin [EC:3.4.23.40]	GO:0031410//cytoplasmic vesicle;GO:0043231//intracellular membrane-bounded organelle	GO:0004175//endopeptidase activity	GO:0019538//protein metabolic process	gi|475610277|gb|EMT27697.1|/9.51177e-161/Aspartic proteinase oryzasin-1 [Aegilops tauschii]
Traes_6BL_919F8C482	2244	1.27016	Up	4.2e-06	0.000245996	1.28251	Up	2.02e-06	0.000132847	1.30083	Up	1.93e-06	0.000122312	K01126|1|9e-25|114|vvi:100260480|glycerophosphoryl diester phosphodiesterase [EC:3.1.4.46]	GO:0031410//cytoplasmic vesicle	GO:0008081//phosphoric diester hydrolase activity	GO:0044238//primary metabolic process	gi|475568570|gb|EMT15515.1|/0/Putative glycerophosphoryl diester phosphodiesterase 1 [Aegilops tauschii]
Traes_6BS_4A0C34E63	1323	1.69355	Up	2.04e-09	2.73e-07	1.59031	Up	2.53e-08	2.76e-06	1.55555	Up	6.09e-08	5.83e-06	-	GO:0043231//intracellular membrane-bounded organelle	GO:0005515//protein binding	-	gi|473933854|gb|EMS50085.1|/0/hypothetical protein TRIUR3_08207 [Triticum urartu]
Traes_6DL_0134751D2	687	2.86667	Up	3.24e-12	6.5e-10	3.10445	Up	1.28e-15	3.93e-13	2.70032	Up	2.51e-10	3.56e-08	K01051|1|4e-81|298|vvi:100255703|pectinesterase [EC:3.1.1.11]	GO:0030312//external encapsulating structure;GO:0043231//intracellular membrane-bounded organelle	GO:0030234//enzyme regulator activity	GO:0071555//cell wall organization	gi|475607856|gb|EMT26847.1|/5.6925e-128/Pectinesterase 1 [Aegilops tauschii]
Traes_6DL_0FF72D765	1146	1.67615	Up	4.64e-06	0.000266992	1.95894	Up	5.56e-09	6.88e-07	1.96066	Up	7.25e-09	8.43e-07	K10960|1|0.0|758|bdi:100836154|geranylgeranyl reductase [EC:1.3.1.83]	GO:0043231//intracellular membrane-bounded organelle	GO:0016627//oxidoreductase activity, acting on the CH-CH group of donors	GO:0006779//porphyrin-containing compound biosynthetic process	gi|288904218|gb|AAZ67145.2|/0/geranylgeranyl hydrogenase [Triticum aestivum]
Traes_6DL_132CCCDA3	372	1.07826	Up	4.67e-06	0.000268253	1.02797	Up	1.02e-05	0.000526632	1.20711	Up	1.1e-07	9.86e-06	K02910|1|4e-55|210|bdi:100838792|large subunit ribosomal protein L31e	GO:0030529//ribonucleoprotein complex	GO:0005198//structural molecule activity	GO:0010467//gene expression	gi|110590380|pdb|2GO5|6/1.11794e-54/Chain 6, Structure Of Signal Recognition Particle Receptor (Sr) In Complex With Signal Recognition Particle (Srp) And Ribosome Nascent Chain Complex
Traes_6DL_2C820896C	423	1.14967	Up	4.23e-10	6.46e-08	1.27868	Up	5.48e-13	1.25e-10	1.12584	Up	8.62e-10	1.16e-07	K02894|1|4e-77|284|bdi:100826448|large subunit ribosomal protein L23e	GO:0030529//ribonucleoprotein complex	GO:0005198//structural molecule activity	GO:0010467//gene expression	gi|629094248|gb|KCW60243.1|/8.87778e-76/hypothetical protein EUGRSUZ_H02959 [Eucalyptus grandis]
Traes_6DL_2F14F99C2	1302	14.464	Up	1.14e-13	2.64e-11	14.5161	Up	1.7e-14	4.52e-12	14.2356	Up	6.01e-12	1.09e-09	K03012|1|1e-13|75.9|ppp:PHYPADRAFT_165470|DNA-directed RNA polymerase II subunit RPB4	-	-	-	gi|475608984|gb|EMT27222.1|/2.65115e-154/hypothetical protein F775_24098 [Aegilops tauschii]
Traes_6DL_3FD1DA8AA	660	1.34539	Up	1.48e-15	4.05e-13	1.5556	Up	1.53e-22	8.21e-20	1.5218	Up	4.45e-21	1.73e-18	K02934|1|6e-106|381|bdi:100823288|large subunit ribosomal protein L6e	GO:0030529//ribonucleoprotein complex	GO:0005198//structural molecule activity	GO:0010467//gene expression	gi|475328017|gb|EMT00299.1|/4.19521e-109/60S ribosomal protein L6 [Aegilops tauschii]
Traes_6DL_5E51A202E	1974	13.1196	Up	1.99e-08	2.22e-06	13.0084	Up	4.22e-08	4.38e-06	12.4615	Up	1.23e-05	0.000596717	-	GO:0031224//intrinsic component of membrane;GO:0031410//cytoplasmic vesicle	-	-	gi|475584844|gb|EMT19888.1|/0/Transmembrane 9 superfamily member 4 [Aegilops tauschii]
Traes_6DL_82342E3BE	948	13.9513	Up	2.53e-07	2.18e-05	13.5228	Up	1.53e-05	0.000735851	14.0793	Up	7.84e-08	7.3e-06	-	GO:0044464	-	-	gi|475604852|gb|EMT25861.1|/9.43249e-142/Prohibitin-1 [Aegilops tauschii]
Traes_6DL_A48AB792D	1179	1.89021	Up	4.34e-06	0.000252334	2.04339	Up	2.59e-07	2.2e-05	2.09379	Up	1.34e-07	1.18e-05	-	-	-	-	gi|326512656|dbj|BAJ99683.1|/0/predicted protein [Hordeum vulgare subsp. vulgare]
Traes_6DL_AAC9412D0	1380	2.5003	Up	5.05e-08	5.11e-06	2.53618	Up	2.12e-08	2.36e-06	2.42574	Up	1.62e-07	1.39e-05	K01875|1|0.0|797|bdi:100836441|seryl-tRNA synthetase [EC:6.1.1.11]	GO:0044424	GO:0004812//aminoacyl-tRNA ligase activity;GO:0032559	GO:0006418//tRNA aminoacylation for protein translation	gi|475624484|gb|EMT32634.1|/0/Seryl-tRNA synthetase [Aegilops tauschii]
Traes_6DL_B3AD4834A	1014	1.54624	Up	1.46e-53	1.53e-50	1.7169	Up	6.69e-72	1.64e-68	1.50812	Up	3.58e-51	4.33e-48	K00134|1|2e-172|603|osa:4336216|glyceraldehyde 3-phosphate dehydrogenase [EC:1.2.1.12]	-	GO:0000166//nucleotide binding	GO:0006007//glucose catabolic process	gi|326496176|dbj|BAJ90709.1|/0/predicted protein [Hordeum vulgare subsp. vulgare]
Traes_6DL_DE5D1D2FD	444	2.83276	Up	4.03e-07	3.23e-05	2.91892	Up	5.71e-08	5.77e-06	2.59387	Up	6.45e-06	0.000349607	K03541|1|1e-32|127|osa:4344899|photosystem II 10kDa protein	GO:0009523//photosystem II;GO:0009536//plastid	-	-	gi|474445834|gb|EMS68597.1|/7.33848e-40/Photosystem II 10 kDa polypeptide, chloroplastic [Triticum urartu]
Traes_6DS_18C6E11D3	861	3.20554	Up	2.91e-86	4.78e-83	2.22792	Up	2.24e-31	1.73e-28	3.59422	Up	1.42e-125	4.4e-122	K01179|1|1e-115|414|osa:4335944|endoglucanase [EC:3.2.1.4]	GO:0031410//cytoplasmic vesicle	GO:0016798//hydrolase activity, acting on glycosyl bonds	GO:0044238//primary metabolic process	gi|475457588|gb|EMT01887.1|/6.15848e-142/Endoglucanase 11 [Aegilops tauschii]
Traes_6DS_2002521C8	1665	1.30873	Up	3.15e-08	3.35e-06	1.19351	Up	5.66e-07	4.43e-05	1.16623	Up	1.47e-06	9.58e-05	K03257|1|0.0|796|bdi:100843793|translation initiation factor 4A	-	GO:0008135//translation factor activity, RNA binding;GO:0042623//ATPase activity, coupled;GO:0032559	GO:0006412//translation	gi|474441074|gb|EMS68416.1|/0/Eukaryotic initiation factor 4A-1 [Triticum urartu]
Traes_6DS_A52DF7FE4	1332	5.14965	Up	7.01e-38	5.37e-35	2.96257	Up	1.16e-06	8.25e-05	3.99559	Up	2.33e-15	6e-13	-	GO:0031410//cytoplasmic vesicle	-	-	gi|357145678|ref|XP_003573727.1|/2.4674e-54/PREDICTED: proline-rich protein 4-like [Brachypodium distachyon]
Traes_6DS_CA5464FC5	840	14.4101	Up	1.05e-08	1.23e-06	14.5049	Up	2.22e-09	2.91e-07	14.9913	Up	9.04e-13	1.83e-10	K14684|1|2e-35|147|ota:Ot02g06920|solute carrier family 25 (mitochondrial phosphate transporter), member 23/24/25/41	GO:0009528//plastid inner membrane	-	-	gi|475575596|gb|EMT17313.1|/2.75619e-147/Protein brittle-1, chloroplastic/amyloplastic [Aegilops tauschii]
Traes_6DS_CDB16CE3F	1206	1.06645	Up	1.2e-21	5.32e-19	1.24502	Up	6.67e-32	5.38e-29	1.32784	Up	1.75e-36	1.34e-33	K00927|1|0.0|697|bdi:100822858|phosphoglycerate kinase [EC:2.7.2.3]	GO:0031090//organelle membrane;GO:0043231//intracellular membrane-bounded organelle;GO:0044444//cytoplasmic part;GO:0005576//extracellular region	GO:0016301//kinase activity	GO:0006796//phosphate-containing compound metabolic process;GO:0006007//glucose catabolic process	gi|129916|sp|P12783.1|PGKY_WHEAT/0/RecName: Full=Phosphoglycerate kinase, cytosolic [Triticum aestivum]
Traes_7AL_09A36AAE41	414	1.28473	Up	5.81e-09	7.18e-07	1.27927	Up	3.37e-09	4.3e-07	1.64769	Up	7.13e-16	1.93e-13	K02901|1|9e-62|233|bdi:100826008|large subunit ribosomal protein L27e	GO:0043231//intracellular membrane-bounded organelle;GO:0030529//ribonucleoprotein complex	GO:0005198//structural molecule activity	GO:0010467//gene expression	gi|475548733|gb|EMT11141.1|/1.13753e-62/60S ribosomal protein L27-3 [Aegilops tauschii]
Traes_7AL_1744001DB	456	1.39847	Up	4.57e-07	3.61e-05	1.32669	Up	1.55e-06	0.00010538	1.32941	Up	1.62e-06	0.000104662	K02955|1|3e-64|241|bdi:100839846|small subunit ribosomal protein S14e	-	-	-	gi|473881894|gb|EMS47995.1|/2.03745e-64/40S ribosomal protein S14 [Triticum urartu]
Traes_7AL_5262BD5AE	261	-2.02963	Down	1.19e-10	2.54e-08	-1.35436	Down	2.5e-08	1.63e-06	-2.06414	Down	1.69e-10	2.36e-08	K02291|1|1e-42|169|bdi:100844630|phytoene synthase [EC:2.5.1.32]	-	GO:0016740//transferase activity	GO:0008152//metabolic process	gi|262479046|gb|ACY68563.1|/1.2939e-42/phytoene synthase 1 [Aegilops tauschii]
Traes_7AL_60828B26D	510	-1.67695	Down	2.12e-06	0.00015191	-1.74656	Down	4.02e-07	3.41e-05	-2.14967	Down	3.42e-11	5.14e-09	K02291|1|5e-68|254|bdi:100844630|phytoene synthase [EC:2.5.1.32]	-	GO:0004337//geranyltranstransferase activity	GO:0008152//metabolic process	gi|229368565|gb|ACQ59145.1|/8.44352e-69/phytoene synthase 1 [Triticum dicoccon]
Traes_7AL_65F481DB9	456	1.89433	Up	3.84e-07	3.1e-05	1.99926	Up	2.76e-08	3.01e-06	1.75432	Up	3.75e-06	0.000218122	K02953|1|3e-80|295|bdi:100839929|small subunit ribosomal protein S13e	GO:0043231//intracellular membrane-bounded organelle;GO:0030529//ribonucleoprotein complex	GO:0003723//RNA binding;GO:0005198//structural molecule activity	GO:0010467//gene expression	gi|52548254|gb|AAU82114.1|/5.90062e-80/cytoplasmatic ribosomal protein S13 [Triticum aestivum]
Traes_7AL_8CDEE1219	666	1.33661	Up	1.48e-15	4.03e-13	1.19656	Up	1.65e-12	3.46e-10	1.38556	Up	4.55e-17	1.35e-14	K13249|1|5e-95|345|bdi:100839584|translocon-associated protein subunit alpha	GO:0043231//intracellular membrane-bounded organelle;GO:0031410//cytoplasmic vesicle	-	-	gi|326490545|dbj|BAJ84936.1|/1.05752e-99/predicted protein [Hordeum vulgare subsp. vulgare]
Traes_7AL_BC00B0A9F	798	1.01778	Up	3.79e-08	3.96e-06	1.10652	Up	6.63e-10	9.43e-08	1.33779	Up	8.7e-15	2.14e-12	K02941|1|8e-105|377|osa:4344590|large subunit ribosomal protein LP0	GO:0030529//ribonucleoprotein complex	GO:0005198//structural molecule activity	GO:0022613//ribonucleoprotein complex biogenesis;GO:0006412//translation	gi|475574869|gb|EMT17099.1|/4.76317e-114/60S acidic ribosomal protein P0 [Aegilops tauschii]
Traes_7AL_D522FAA0A	1245	13.5734	Up	2.53e-07	2.17e-05	13.5068	Up	2.47e-07	2.12e-05	13.4818	Up	5.21e-07	3.87e-05	K00753|1|0.0|740|bdi:100834636|glycoprotein 3-alpha-L-fucosyltransferase [EC:2.4.1.214]	GO:0000139//Golgi membrane;GO:0031224//intrinsic component of membrane	GO:0046920//alpha-(1->3)-fucosyltransferase activity	GO:0006464//cellular protein modification process	gi|34525910|emb|CAE46649.1|/0/putative glycoprotein 3-alpha-L-fucosyltransferase [Triticum aestivum]
Traes_7AL_F0E04F6F0	2352	13.2378	Up	6.54e-11	1.14e-08	12.3276	Up	2.61e-06	0.000166014	12.5435	Up	5.21e-07	3.88e-05	K13430|1|2e-53|209|rcu:RCOM_1078760|serine/threonine-protein kinase PBS1 [EC:2.7.11.1]	GO:0043231//intracellular membrane-bounded organelle	-	-	gi|475586547|gb|EMT20323.1|/0/Protein STRUBBELIG-RECEPTOR FAMILY 3 [Aegilops tauschii]
Traes_7AS_2742DDF6C	2430	1.16645	Up	1.17e-22	5.55e-20	1.62786	Up	1.36e-51	2.19e-48	1.27239	Up	3.67e-28	2.06e-25	K00695|1|0.0|1550|bdi:100840503|sucrose synthase [EC:2.4.1.13]	GO:0043231//intracellular membrane-bounded organelle	GO:0035251//UDP-glucosyltransferase activity	GO:0005984//disaccharide metabolic process	gi|475626573|gb|EMT33394.1|/0/Sucrose synthase 1 [Aegilops tauschii]
Traes_7AS_3A67E4EC4	621	14.5916	Up	2.53e-07	2.19e-05	15.3446	Up	3.41e-12	6.95e-10	14.6545	Up	1.47e-07	1.28e-05	K06269|1|2e-111|399|bdi:100822417|protein phosphatase 1, catalytic subunit [EC:3.1.3.16];K01090|2|2e-110|396|osa:4340228|protein phosphatase [EC:3.1.3.16]	-	-	-	gi|475577609|gb|EMT17864.1|/1.35098e-111/Serine/threonine-protein phosphatase PP1 [Aegilops tauschii]
Traes_7AS_59F39D24C	1317	1.49502	Up	4.28e-20	1.65e-17	1.51387	Up	2.36e-21	1.15e-18	1.49079	Up	2.87e-20	1.06e-17	K00895|1|0.0|830|bdi:100846583|pyrophosphate--fructose-6-phosphate 1-phosphotransferase [EC:2.7.1.90]	GO:0043234//protein complex;GO:0043231//intracellular membrane-bounded organelle	GO:0008443//phosphofructokinase activity;GO:0032559	GO:0006007//glucose catabolic process	gi|474195362|gb|EMS58307.1|/0/Pyrophosphate--fructose 6-phosphate 1-phosphotransferase subunit beta [Triticum urartu]
Traes_7AS_6F12B2064	507	2.51868	Up	3.79e-07	3.07e-05	2.92391	Up	6.29e-11	1.06e-08	3.05104	Up	4.9e-12	9.06e-10	K02936|1|2e-80|295|osa:4347522|large subunit ribosomal protein L7Ae	GO:0030529//ribonucleoprotein complex	GO:0005198//structural molecule activity	GO:0010467//gene expression;GO:0022613//ribonucleoprotein complex biogenesis	gi|326499075|dbj|BAK06028.1|/9.65151e-81/predicted protein [Hordeum vulgare subsp. vulgare]
Traes_7AS_9681C7837	486	1.14598	Up	3.96e-06	0.000233578	1.47819	Up	1.44e-10	2.29e-08	1.1818	Up	1.47e-06	9.59e-05	-	-	-	-	gi|473981597|gb|EMS51590.1|/6.79923e-80/hypothetical protein TRIUR3_28228 [Triticum urartu]
Traes_7AS_BD45B6DF6	1188	2.2445	Up	4.44e-06	0.000256767	2.24382	Up	3.48e-06	0.000212271	2.12221	Up	2.1e-05	0.000944458	K01193|1|3e-144|509|bdi:100839920|beta-fructofuranosidase [EC:3.2.1.26]	-	GO:0016798//hydrolase activity, acting on glycosyl bonds	GO:0044238//primary metabolic process	gi|305380465|gb|ACI43225.3|/0/sucrose:fructan 6-fructosyltransferase [Triticum aestivum]
Traes_7AS_FFB7CAFC3	945	1.86017	Up	8.75e-07	6.32e-05	1.84033	Up	9.43e-07	6.88e-05	2.13609	Up	3.15e-09	3.87e-07	-	-	GO:0005543//phospholipid binding;GO:0046872//metal ion binding	-	gi|473951715|gb|EMS50782.1|/3.64674e-178/Annexin D1 [Triticum urartu]
Traes_7BL_0F1408688	363	1.69992	Up	3.69e-14	8.85e-12	1.71539	Up	4.64e-15	1.34e-12	1.85338	Up	1.14e-17	3.61e-15	K02974|1|4e-56|213|bdi:100846487|small subunit ribosomal protein S24e	GO:0030529//ribonucleoprotein complex	GO:0005198//structural molecule activity;GO:0005488	GO:0010467//gene expression	gi|475499078|gb|EMT04133.1|/4.5843e-56/40S ribosomal protein S24-2 [Aegilops tauschii]
Traes_7BL_188975B53	174	-1.70122	Down	3.79e-14	8.67e-12	-1.73103	Down	4.74e-15	1.54e-12	-1.87688	Down	1.44e-17	3.51e-15	K02291|1|1e-24|108|bdi:100844630|phytoene synthase [EC:2.5.1.32]	-	GO:0016740//transferase activity	GO:0008152//metabolic process	gi|229368559|gb|ACQ59142.1|/7.17909e-25/phytoene synthase 1 [Triticum dicoccoides]
Traes_7BL_4F404081A	768	14.0464	Up	3.21e-06	0.000195265	14.7824	Up	2.1e-10	3.26e-08	14.5453	Up	1.18e-08	1.33e-06	-	-	-	-	gi|357145299|ref|XP_003573594.1|/4.04244e-115/PREDICTED: unknown protein DS12 from 2D-PAGE of leaf, chloroplastic isoform X3 [Brachypodium distachyon]
Traes_7BL_5E27B2A0B	315	2.18294	Up	1.14e-09	1.59e-07	2.34542	Up	4.93e-12	9.94e-10	2.20913	Up	3.59e-10	5.03e-08	K03676|1|6e-40|160|bdi:100825578|glutaredoxin 3	-	GO:0015036//disulfide oxidoreductase activity	GO:0019725//cellular homeostasis	gi|474077817|gb|EMS54641.1|/4.68315e-40/Glutaredoxin-C8 [Triticum urartu]
Traes_7BL_91C7CD5C5	681	1.86236	Up	1.14e-16	3.49e-14	1.94658	Up	3.92e-19	1.65e-16	1.93168	Up	1.7e-18	5.73e-16	K07936|1|2e-111|399|bdi:100845165|GTP-binding nuclear protein Ran	-	GO:0017111//nucleoside-triphosphatase activity;GO:0032561//guanyl ribonucleotide binding	GO:0023052//signaling;GO:0009207;GO:0051169//nuclear transport;GO:0015031//protein transport	gi|475564643|gb|EMT14575.1|/1.57672e-114/GTP-binding nuclear protein Ran-3 [Aegilops tauschii]
Traes_7BL_9A74957CA	963	1.03363	Up	1.72e-16	5.18e-14	1.15677	Up	8.53e-22	4.26e-19	1.263	Up	4.31e-26	2.26e-23	K02941|1|8e-135|478|osa:4344590|large subunit ribosomal protein LP0	GO:0030529//ribonucleoprotein complex	GO:0005198//structural molecule activity	GO:0022613//ribonucleoprotein complex biogenesis;GO:0006412//translation	gi|475574869|gb|EMT17099.1|/1.44404e-145/60S acidic ribosomal protein P0 [Aegilops tauschii]
Traes_7BL_AFC698701	618	1.05352	Up	4.88e-07	3.77e-05	1.13342	Up	2.32e-08	2.56e-06	1.02149	Up	8.68e-07	6.04e-05	K13249|1|7e-79|291|bdi:100839584|translocon-associated protein subunit alpha	GO:0043231//intracellular membrane-bounded organelle;GO:0031410//cytoplasmic vesicle	-	-	gi|326490545|dbj|BAJ84936.1|/7.6318e-83/predicted protein [Hordeum vulgare subsp. vulgare]
Traes_7BL_D3C1A3D66	279	2.58106	Up	2.33e-12	4.77e-10	2.58562	Up	7.7e-13	1.72e-10	1.91475	Up	3.21e-06	0.000191422	K02921|1|7e-49|189|bdi:100831339|large subunit ribosomal protein L37Ae	GO:0030529//ribonucleoprotein complex	GO:0005198//structural molecule activity	GO:0010467//gene expression	gi|670402896|ref|XP_008681340.1|/2.32186e-47/PREDICTED: uncharacterized protein LOC100272307 isoform X1 [Zea mays]
Traes_7BL_F0FE4E657	846	13.8396	Up	6.06e-06	0.000332726	13.9031	Up	2.61e-06	0.000166201	13.8679	Up	3.47e-06	0.000204832	-	-	-	-	gi|475538478|gb|EMT09254.1|/1.33163e-133/Putative chromo domain-containing protein LHP1 [Aegilops tauschii]
Traes_7BS_02AD36356	1347	1.67508	Up	2.12e-06	0.00013791	1.74666	Up	3.92e-07	3.21e-05	2.14977	Up	3e-11	4.94e-09	K01265|1|0.0|778|bdi:100829515|methionyl aminopeptidase [EC:3.4.11.18]	-	GO:0008237//metallopeptidase activity;GO:0008238//exopeptidase activity;GO:0043169//cation binding	GO:0019538//protein metabolic process	gi|475508818|gb|EMT05136.1|/0/Methionine aminopeptidase 2B [Aegilops tauschii]
Traes_7BS_0BE381F61	1383	1.30149	Up	4.43e-26	2.36e-23	1.35347	Up	1.39e-29	1.03e-26	1.18485	Up	2.13e-21	8.66e-19	K00895|1|0.0|830|bdi:100846583|pyrophosphate--fructose-6-phosphate 1-phosphotransferase [EC:2.7.1.90]	GO:0043234//protein complex;GO:0043231//intracellular membrane-bounded organelle	GO:0008443//phosphofructokinase activity;GO:0032559	GO:0006007//glucose catabolic process	gi|475604217|gb|EMT25675.1|/0/Pyrophosphate--fructose 6-phosphate 1-phosphotransferase subunit beta [Aegilops tauschii]
Traes_7BS_20CBEEF3C	339	2.15438	Up	1.16e-05	0.000569244	2.88451	Up	1.42e-11	2.72e-09	3.38777	Up	5.3e-18	1.75e-15	K02917|1|3e-57|217|bdi:100826139|large subunit ribosomal protein L35Ae	GO:0030529//ribonucleoprotein complex	GO:0005198//structural molecule activity	GO:0010467//gene expression	gi|326496098|dbj|BAJ90670.1|/1.66855e-58/predicted protein [Hordeum vulgare subsp. vulgare]
Traes_7BS_487346E46	474	-2.99603	Down	2.29e-06	0.000147413	-2.33223	Down	2.12e-05	0.00096543	-3.01465	Down	2.06e-06	0.000129873	-	-	-	-	gi|474108105|gb|EMS55500.1|/3.69768e-83/Epoxide hydrolase 2 [Triticum urartu]
Traes_7DL_0E95F6220	963	1.37832	Up	5.94e-22	2.72e-19	1.45261	Up	1.5e-25	9.98e-23	1.46234	Up	1.15e-25	5.9e-23	K02941|1|8e-135|478|osa:4344590|large subunit ribosomal protein LP0	GO:0030529//ribonucleoprotein complex	GO:0005198//structural molecule activity	GO:0022613//ribonucleoprotein complex biogenesis;GO:0006412//translation	gi|475574869|gb|EMT17099.1|/1.44404e-145/60S acidic ribosomal protein P0 [Aegilops tauschii]
Traes_7DL_98846F89F	684	1.19125	Up	7.85e-08	7.59e-06	1.11179	Up	5.81e-07	4.54e-05	1.5453	Up	6.34e-14	1.49e-11	K02985|1|2e-125|446|bdi:100829722|small subunit ribosomal protein S3e	GO:0030529//ribonucleoprotein complex	GO:0003676//nucleic acid binding;GO:0005198//structural molecule activity	GO:0010467//gene expression	gi|473889537|gb|EMS48502.1|/1.69732e-124/40S ribosomal protein S3-3 [Triticum urartu]
Traes_7DL_98846F89F1	684	1.19125	Up	7.85e-08	7.62e-06	1.11179	Up	5.81e-07	4.55e-05	1.5453	Up	6.34e-14	1.5e-11	K02985|1|2e-125|446|bdi:100829722|small subunit ribosomal protein S3e	GO:0030529//ribonucleoprotein complex	GO:0003676//nucleic acid binding;GO:0005198//structural molecule activity	GO:0010467//gene expression	gi|473889537|gb|EMS48502.1|/1.69732e-124/40S ribosomal protein S3-3 [Triticum urartu]
Traes_7DL_99BD3E65A	417	1.05874	Up	1.14e-06	8.01e-05	1.03965	Up	1.44e-06	9.94e-05	1.16426	Up	4.27e-08	4.24e-06	K02974|1|2e-62|234|bdi:100846487|small subunit ribosomal protein S24e	GO:0030529//ribonucleoprotein complex	GO:0005198//structural molecule activity;GO:0005488	GO:0010467//gene expression	gi|475499078|gb|EMT04133.1|/2.98308e-63/40S ribosomal protein S24-2 [Aegilops tauschii]
Traes_7DL_BDE14D8F9	912	-2.71522	Down	2.21e-06	0.000131452	-2.69832	Down	3.51e-06	0.000202543	-2.76896	Down	2.25e-06	0.000150066	K02291|1|2e-161|566|bdi:100844630|phytoene synthase [EC:2.5.1.32]	-	GO:0016740//transferase activity	GO:0008152//metabolic process	gi|262479046|gb|ACY68563.1|/5.01192e-169/phytoene synthase 1 [Aegilops tauschii]
Traes_7DL_C8D6626D6	603	1.41844	Up	2.62e-18	8.88e-16	1.10463	Up	5.96e-11	1.01e-08	1.2077	Up	5.42e-13	1.14e-10	-	-	-	-	gi|474268770|gb|EMS60822.1|/3.26195e-35/hypothetical protein TRIUR3_20400 [Triticum urartu]
Traes_7DS_174F64D6D	570	1.28466	Up	2.92e-14	7.1e-12	1.20687	Up	9.23e-13	2.03e-10	1.51665	Up	4.45e-21	1.75e-18	K02940|1|5e-99|357|bdi:100833190|large subunit ribosomal protein L9e	GO:0030529//ribonucleoprotein complex	GO:0003723//RNA binding;GO:0005198//structural molecule activity	GO:0010467//gene expression	gi|473943682|gb|EMS50458.1|/1.75166e-101/60S ribosomal protein L9 [Triticum urartu]
Traes_7DS_5E252376D	885	1.75902	Up	7.24e-41	6.04e-38	2.09766	Up	8.75e-67	2.06e-63	1.63904	Up	6.93e-35	4.89e-32	K00895|1|5e-162|568|bdi:100846583|pyrophosphate--fructose-6-phosphate 1-phosphotransferase [EC:2.7.1.90]	GO:0043234//protein complex;GO:0043231//intracellular membrane-bounded organelle	GO:0008443//phosphofructokinase activity;GO:0032559	GO:0006007//glucose catabolic process	gi|474195362|gb|EMS58307.1|/4.44976e-167/Pyrophosphate--fructose 6-phosphate 1-phosphotransferase subunit beta [Triticum urartu]
Traes_7DS_60EF68D7A	246	1.52601	Up	1.26e-08	1.44e-06	1.37125	Up	4.32e-07	3.48e-05	1.55709	Up	5.3e-09	6.32e-07	K13679|1|7e-32|133|sbi:SORBI_10g002140|granule-bound starch synthase [EC:2.4.1.242]	GO:0009536//plastid	GO:0035251//UDP-glucosyltransferase activity	GO:0005982//starch metabolic process;GO:0005977//glycogen metabolic process	gi|136765|sp|P27736.1|SSG1_WHEAT/6.31312e-37/RecName: Full=Granule-bound starch synthase 1, chloroplastic/amyloplastic; AltName: Full=Granule-bound starch synthase I; Short=GBSS-I; Flags: Precursor [Triticum aestivum]
Traes_7DS_7094F3B4D	2352	1.57513	Up	8.62e-12	1.63e-09	1.77369	Up	6.51e-16	2.08e-13	1.84466	Up	2.53e-17	7.69e-15	K00695|1|0.0|1494|bdi:100839938|sucrose synthase [EC:2.4.1.13]	-	GO:0035251//UDP-glucosyltransferase activity	GO:0005984//disaccharide metabolic process	gi|474403224|gb|EMS66266.1|/0/Sucrose synthase 1 [Triticum urartu]
Traes_7DS_D439AB891	867	1.31686	Up	3.97e-07	3.2e-05	1.14671	Up	1.38e-05	0.000675356	1.53715	Up	4.32e-10	5.98e-08	K01507|1|1e-157|553|bdi:100833667|inorganic pyrophosphatase [EC:3.6.1.1]	GO:0031090//organelle membrane;GO:0043231//intracellular membrane-bounded organelle;GO:0031224//intrinsic component of membrane;GO:0031410//cytoplasmic vesicle	GO:0015405;GO:0016462//pyrophosphatase activity	GO:0006818//hydrogen transport	gi|474394939|gb|EMS65629.1|/5.25503e-157/Pyrophosphate-energized vacuolar membrane proton pump [Triticum urartu]
Traes_7DS_E6C8AF743	1146	1.47181	Up	2.43e-14	5.93e-12	1.44802	Up	2.7e-14	7e-12	1.81884	Up	5.37e-24	2.47e-21	K00703|1|0.0|630|bdi:100835372|starch synthase [EC:2.4.1.21]	-	GO:0046527//glucosyltransferase activity	GO:0005977//glycogen metabolic process	gi|82943648|dbj|BAE48800.1|/0/starch synthase II-D [Triticum aestivum]
TRAES3BF005200020CFD_g	1362	2.27658	Up	6.72e-39	5.36e-36	2.71722	Up	9.16e-66	2.07e-62	2.45095	Up	3.95e-48	4.49e-45	-	-	-	-	gi|669029753|emb|CDM84063.1|/6.94746e-137/unnamed protein product [Triticum aestivum]
TRAES3BF007900030CFD_g	999	1.10803	Up	1.31e-08	1.5e-06	1.43022	Up	2.71e-15	8.05e-13	1.58903	Up	3.37e-19	1.18e-16	K14753|1|3e-180|629|bdi:100844071|guanine nucleotide-binding protein subunit beta-2-like 1 protein	-	-	-	gi|669029606|emb|CDM83867.1|/0/unnamed protein product [Triticum aestivum]
TRAES3BF012800030CFD_g	1515	13.9837	Up	9.72e-12	1.82e-09	13.3457	Up	7.61e-08	7.54e-06	13.4186	Up	4.17e-08	4.15e-06	K05929|1|0.0|889|sbi:SORBI_03g031950|phosphoethanolamine N-methyltransferase [EC:2.1.1.103]	-	GO:0008170//N-methyltransferase activity	GO:0006730//one-carbon metabolic process	gi|669029590|emb|CDM83845.1|/0/unnamed protein product [Triticum aestivum]
TRAES3BF021600070CFD_g	1110	1.92046	Up	2.78e-06	0.000174673	1.99951	Up	6.09e-07	4.73e-05	1.99317	Up	8.37e-07	5.86e-05	K06892|1|1e-49|195|pop:POPTR_550478|;K05278|2|2e-46|184|bdi:100831956|flavonol synthase [EC:1.14.11.23];K04124|3|2e-44|177|vvi:100267924|gibberellin 3-beta-dioxygenase [EC:1.14.11.15]	-	-	-	gi|669030791|emb|CDM85453.1|/0/unnamed protein product [Triticum aestivum]
TRAES3BF026100070CFD_g	1080	1.67407	Up	1.32e-09	1.83e-07	1.32012	Up	5.94e-06	0.000335226	1.6532	Up	2.58e-09	3.2e-07	K13082|1|1e-167|587|sbi:SORBI_03g028880|bifunctional dihydroflavonol 4-reductase/flavanone 4-reductase [EC:1.1.1.219 1.1.1.234]	-	GO:0048037//cofactor binding	GO:0008152//metabolic process	gi|669029314|emb|CDM83481.1|/0/unnamed protein product [Triticum aestivum]
TRAES3BF028400010CFD_g	1416	3.53377	Up	1.79e-35	1.3e-32	2.96257	Up	1.8e-21	8.82e-19	4.06121	Up	1.42e-56	1.84e-53	K00924|1|6e-18|90.5|aly:ARALYDRAFT_489138|[EC:2.7.1.-]	-	-	-	gi|669028186|emb|CDM81899.1|/0/unnamed protein product [Triticum aestivum]
TRAES3BF032700130CFD_g	1095	2.09579	Up	4.07e-35	2.88e-32	2.19899	Up	3.6e-41	4.62e-38	1.74607	Up	2.15e-22	9.36e-20	K01365|1|9e-151|531|zma:100284911|cathepsin L [EC:3.4.22.15];K01376|5|3e-119|426|ath:AT5G50260|[EC:3.4.22.-]	GO:0031410//cytoplasmic vesicle	GO:0004175//endopeptidase activity	GO:0019538//protein metabolic process	gi|669030323|emb|CDM84819.1|/0/unnamed protein product [Triticum aestivum]
TRAES3BF035900190CFD_g	648	2.50972	Up	3.79e-07	3.08e-05	2.31033	Up	5.46e-06	0.000310873	2.48029	Up	7.17e-07	5.17e-05	-	-	-	-	gi|669031593|emb|CDM86647.1|/6.17108e-126/unnamed protein product [Triticum aestivum]
TRAES3BF044000030CFD_g	1077	1.01212	Up	2.06e-18	7.03e-16	1.10885	Up	2.56e-23	1.51e-20	1.40755	Up	7.41e-40	6.65e-37	K01623|1|0.0|669|bdi:100825584|fructose-bisphosphate aldolase, class I [EC:4.1.2.13]	-	GO:0016832//aldehyde-lyase activity	GO:0006007//glucose catabolic process	gi|475567072|gb|EMT15181.1|/0/Fructose-bisphosphate aldolase cytoplasmic isozyme [Aegilops tauschii]
TRAES3BF058200010CFD_g	603	1.17006	Up	5.41e-15	1.42e-12	1.16751	Up	2.43e-15	7.3e-13	1.44886	Up	1.08e-24	5.13e-22	K02989|1|8e-98|353|zma:100193240|small subunit ribosomal protein S5e	GO:0030529//ribonucleoprotein complex	GO:0003676//nucleic acid binding;GO:0005198//structural molecule activity	GO:0010467//gene expression	gi|669027766|emb|CDM81323.1|/3.77363e-108/unnamed protein product [Triticum aestivum]
TRAES3BF080100080CFD_g	627	1.48176	Up	7.63e-08	7.41e-06	1.33521	Up	1.55e-06	0.000105254	1.75129	Up	1.47e-11	2.53e-09	K01507|1|6e-113|404|bdi:100837956|inorganic pyrophosphatase [EC:3.6.1.1]	GO:0044424	GO:0046872//metal ion binding;GO:0016462//pyrophosphatase activity	GO:0006793//phosphorus metabolic process	gi|669030510|emb|CDM85064.1|/5.42796e-116/unnamed protein product [Triticum aestivum]
TRAES3BF091100240CFD_g	318	1.10823	Up	9.79e-06	0.000502422	1.28704	Up	6.8e-08	6.84e-06	1.68028	Up	5.63e-14	1.34e-11	K12160|1|2e-49|191|bdi:100843641|small ubiquitin-related modifier	-	GO:0016818//hydrolase activity, acting on acid anhydrides, in phosphorus-containing anhydrides	-	gi|669030989|emb|CDM85719.1|/5.13762e-55/unnamed protein product [Triticum aestivum]
TRAES3BF102700100CFD_g	198	2.36088	Up	4.44e-06	0.000256502	2.51005	Up	3.54e-07	2.96e-05	2.9505	Up	1.19e-10	1.79e-08	-	-	-	-	gi|669028792|emb|CDM82718.1|/1.68299e-21/unnamed protein product [Triticum aestivum]
TRAES3BF117700030CFD_g	1347	1.09455	Up	1.49e-06	0.000101013	1.0174	Up	7.42e-06	0.000404491	1.14338	Up	3.24e-07	2.6e-05	-	GO:0016020//membrane;GO:0031410//cytoplasmic vesicle	-	-	gi|669030366|emb|CDM84868.1|/0/unnamed protein product [Triticum aestivum]
TRAES3BF159700040CFD_g	723	1.07478	Up	1.3e-10	2.14e-08	1.09641	Up	2.11e-11	3.97e-09	1.78411	Up	2.16e-34	1.45e-31	-	-	-	-	gi|669028129|emb|CDM81817.1|/7.15865e-63/unnamed protein product [Triticum aestivum]
The Blast annotation includes gi number, e-value, gene description and species for the gene.
