# Supplementary material for: Genetic analysis of phytoene synthase 1 (Psy1) gene function and regulation in common wheat
Source: BMC Plant Biol. 2016 Oct 21;16:228. doi: 10.1186/s12870-016-0916-z (PMC5073469; doi:10.1186/s12870-016-0916-z)
Supplement: Additional file 8: Table S8. — Major metabolic pathways and candidate genes associated with Psy1 down-regulation. (XLSX 10.1 kb) [file 12870_2016_916_MOESM8_ESM.xlsx]

## Sheet: Table S8
Additional file 8: Table S8 Major metabolic pathways and candidate genes associated with Psy1 down-regulation.
Pathway Type	Pathway Name	Gene Number	Candidate Genes
Secondary metabolic pathways	Carotenoid biosynthesis	2	phytoene synthase [EC:2.5.1.32]; zeta-carotene desaturase [EC:1.3.5.6]
	Diterpenoid biosynthesis	3	gibberellin 3-beta-dioxygenase [EC:1.14.11.15]; ent-isokaurene C2-hydroxylase [EC:1.14.13.143]; 9beta-pimara-7,15-diene oxidase [EC:1.14.13.144]
	Ubiquinone and other terpenoid-quinone biosynthesis	2	tocopherol O-methyltransferase [EC:2.1.1.95]; geranylgeranyl reductase [EC:1.3.1.83]
	Various types of N-glycan biosynthesis	2	glycoprotein 3-alpha-L-fucosyltransferase [EC:2.4.1.214]; oligosaccharyltransferase complex subunit delta (ribophorin II)
Core metabolic processes	Photosynthesis	8	light-harvesting complex II chlorophyll a/b binding protein 1; light-harvesting complex II chlorophyll a/b binding protein 2; light-harvesting complex II chlorophyll a/b binding protein 4; light-harvesting complex II chlorophyll a/b binding protein 5; photosystem I subunit VI; photosystem II 10kDa protein; photosystem II oxygen-evolving enhancer protein 1; photosystem II oxygen-evolving enhancer …
	Carbon fixation in photosynthetic organisms	6	malate dehydrogenase [EC:1.1.1.37]; glyceraldehyde 3-phosphate dehydrogenase [EC:1.2.1.12]; phosphoglycerate kinase [EC:2.7.2.3]; ribulose-bisphosphate carboxylase small chain [EC:4.1.1.39]; triosephosphate isomerase (TIM) [EC:5.3.1.1]; fructose-bisphosphate aldolase, class I [EC:4.1.2.13]
	Starch and sucrose metabolism	11	beta-glucosidase [EC:3.2.1.21]; beta-fructofuranosidase [EC:3.2.1.26]; UDPglucose 6-dehydrogenase [EC:1.1.1.22]; starch phosphorylase [EC:2.4.1.1]; endoglucanase [EC:3.2.1.4]; starch synthase [EC:2.4.1.21]; 1,4-alpha-glucan branching enzyme [EC:2.4.1.18]; sucrose synthase [EC:2.4.1.13]; pectinesterase [EC:3.1.1.11];polygalacturonase [EC:3.2.1.15]; UTP--glucose-1-phosphate uridylyltransferase [EC:…
	Glycolysis/Gluconeogenesis	5	glyceraldehyde 3-phosphate dehydrogenase [EC:1.2.1.12]; phosphoglycerate kinase [EC:2.7.2.3]; enolase [EC:4.2.1.11]; triosephosphate isomerase (TIM) [EC:5.3.1.1]; fructose-bisphosphate aldolase, class I [EC:4.1.2.13]
	Citrate cycle (TCA cycle)	3	malate dehydrogenase [EC:1.1.1.37]; succinyl-CoA synthetase alpha subunit [EC:6.2.1.4 6.2.1.5]; 2-oxoglutarate dehydrogenase E2 component (dihydrolipoamide succinyltransferase) [EC:2.3.1.61]
	Fructose and mannose metabolism	3	fructose-bisphosphate aldolase, class I [EC:4.1.2.13]; triosephosphate isomerase (TIM) [EC:5.3.1.1]; pyrophosphate--fructose-6-phosphate 1-phosphotransferase [EC:2.7.1.90]
