# Supplementary material for: Genetic analysis of phytoene synthase 1 (Psy1) gene function and regulation in common wheat
Source: BMC Plant Biol. 2016 Oct 21;16:228. doi: 10.1186/s12870-016-0916-z (PMC5073469; doi:10.1186/s12870-016-0916-z)
Supplement: Additional file 9: Table S9. — Summary of silent mutations in Psy1 identified by TILLING. (XLSX 11.7 kb) [file 12870_2016_916_MOESM9_ESM.xlsx]

## Sheet: Table S9
Additional file 9: Table S9 Summary of silent mutations in Psy1 identified by TILLING.
Gene	M3 Plant	Cultivar	Exon\Intron	Nucleotide changea	Amino acid changeb	Codon change	Zygosity
Psy-A1	M092654H	J20	Exon	A360C	P120=	CCA→CCC	Hom
	M092654H	J20	Intron	A848C			Hom
	M090330	J20	Intron	A3330G			Het
	M092662	J20	Intron	C3329T			Hom
	M090815	J20	Intron	C3396T			Het
	M091638	J22	Intron	C3400T			Hom
	M090694	J20	Exon	C3510T	I382=	ATC→ATT	Het
	M092406	J20	Exon	C390T	R130=	CGC→CGT	Hom
	M090186	J20	Intron	C557T			Hom
	M092101	J22	Intron	C571T			Het
	M091547	J22	Exon	C583T	T155=	ACC→ACT	Hom
	M092206	J20	Intron	C646T			Hom
	M091077	J22	Intron	C962T			Hom
	M090412	J20	Intron	G1076A			Hom
	M090951	J22	Intron	G546A			Het
	M090412	J20	Exon	G177A	P59=	CCG→CCA	Hom
	M091632	J22	Exon	G3218A	R351=	AGG→AGA	Hom
	M091292	J22	Intron	G3304A			Hom
	M090937	J22	Intron	G3368A			Hom
	M091612	J22	Intron	G3382A			Hom
	M091005	J22	3'UTR	G3675A			Hom
	M090847	J20	3'UTR	G3684A			Hom
	M091333	J22	3'UTR	G3697A			Het
	M090445	J20	Intron	G507A			Hom
	M091469	J22	Intron	G554A			Het
	M090631	J20	Intron	G575A			Hom
	M090536	J20	Intron	G777A			Hom
	M092409	J20	Intron	G885A			Het
	M092654H	J20	Intron	GG1127, 1128AA			Hom
	M091298	J22	Intron	A521T			Het
Psy-B1	M090397	J20	Intron	C1486T			Het
	M091456	J22	Intron	C1675T			Hom
	M091106	J22	Exon	C2096T	Y251=	TAC→TAT	Hom
	M092249	J20	Intron	G1834A			Het
	M090258	J20	Intron	G1942A			Hom
	M091658	J22	Exon	G2048A	K235=	AAG→AAA	Hom
Psy-D1	M091862	J22	Exon	C1319T	P207=	CCC→CCT	Hom
	M091395	J22	Exon	C1355T	I219=	ATC→ATT	Hom
	M091589	J22	Intron	C1827T			Het
	M090704	J20	Intron	C3833T			Hom
	M091614	J22	Intron	C3915T			Het
	M091663	J22	Intron	G1061A			Het
	M092412	J20	Exon	G1292A	R198=	AGG→AGA	Het
	M090090	J20	Intron	G1438A			Het
	M090857	J20	Intron	G1449A			Hom
	M092411	J20	Intron	G1605A			Hom
	M092233	J20	Intron	G3947A			Hom
	M092853	J22	Intron	G3948A&G4347A			Het
	M091365	J22	Exon	G4012A	L376=	TTG→TTA	Het
	M091251	J22	Exon	G4069A	K395=	AAG→AAA	Hom
	M092658	J20	Intron	T1696C			Hom
a, the first letter indicates the wild type nucleotide, the number is its position from the start codon, and the last letter is the mutant nucleotide.
b, the first letter indicates the wild type amino acid, the number is its position from the smethionine, and the last letter is the mutant amino acid.
=, synonymous mutation; Hom, homozygous genotype; Het, heterozygous genotype.
